# Supplementary material for: Evidence of an epidemic spread of KPC-producing Enterobacterales in Czech hospitals
Source: Sci Rep. 2021 Aug 3;11:15732. doi: 10.1038/s41598-021-95285-z (PMC8333104; doi:10.1038/s41598-021-95285-z)
Supplement: Supplementary file 7 — Supplementary Information 7. [file 41598_2021_95285_MOESM7_ESM.xlsx]

## Sheet: Sheet1
TableS1: The information related to the th 49 selected isolates that were sequenced using illumina short reads
Isolate	Bacterial species	ST	Hospital	Replicons	Resistance genes
Cfr-46338	C. freundii	580	HK	IncFII(K), IncHI1A(pNDM-CIT), IncHI1B(pNDM-CIT), IncR, Col440I, Col(pHAD28)	blaKPC-2, blaOXA-1, blaCMY-2-like, aac(6')-Ib-cr, aac(3)-IIa, arr-3, catB3, mphA, sul1
Cfr-47299	C. freundii	65	Vrsovicka	IncC, IncFII(SARC14), IncHI2, IncHI2A, IncN	blaKPC-2, blaOXA-1, blaTEM-1B, blaCMY-2-like, aac(6')-Ib-cr, aac(3)-IIa, aac(3)-IId, arr-3, catA1, catB3, dfrA19, qnrA1, sul1, sul2, strA, strB, tetB
			(PR04)
cfr-47462	C. freundii	65	FKNV	IncFII(SARC14), IncHI2, IncHI2A, IncN, IncR	blaKPC-2, blaOXA-1, blaTEM-1B, blaCMY-2-like, aac(6')-Ib-cr, aac(3)-IId, arr-3, catB3, dfrA19, mphA, qnrB2, sul1, strA, strB, tetB
			(PR06)
Cfr-48294	C. freundii	65	FKNV	IncC, IncFII(SARC14), IncHI2, IncHI2A, IncN, IncR	blaKPC-2, blaOXA-1, blaTEM-1B, blaCMY-2-like, aac(6')-Ib-cr, aac(3)-IIa, aac(3)-IId, arr-3, catA1, catB3, dfrA19, mphA, qnrA1, qnrB2, sul1, sul2, strA, strB, tetB
			(PR06)
Cfr-48658	C. freundii	580	HK	IncFII(K), IncHI1A(pNDM-CIT), IncHI1B(pNDM-CIT), IncR	blaKPC-2, blaOXA-1, blaCMY-2-like, aac(6')-Ib-cr, aac(3)-IIa, arr-3, catB3, mphA, sul1
Cfr-48736	C. freundii	98	Sedlcany	pKPC-CAV1321-like, IncN, Col(IRGK)	blaKPC-2, blaTEM-1B, blaCMY-2-like, aac(3)-IId, qnrB38, strB
			(PR03)
Cfr-48846	C. freundii	65	Ostrov	IncC, IncFII(SARC14), IncHI2, IncHI2A, IncN	blaKPC-2, blaOXA-1, blaTEM-1B, blaCMY-2-like, aac(6')-Ib-cr, aac(3)-IIa, aac(3)-IId, arr-3, catA1, catB3, dfrA19, mphA, qnrA1, qnrB2, sul1, sul2, strA, strB, tetB
			(KV)
Cfr-49141	C. freundii	98	FKNV	pKPC-CAV1321-like, IncFII(pRSB107), IncN, Col(IRGK)	blaKPC-2, blaTEM-1B, blaCMY-2-like, aac(3)-IId, dfrA14, dfrA19, ereA, mphA, qnrB2, qnrB38, strA, strB, sul1
			(PR06)
Cfr-49942	C. freundii	580	HK	IncFII(K), IncHI1A(pNDM-CIT), IncHI1B(pNDM-CIT), IncR	blaKPC-2, blaOXA-1, blaCMY-2-like, aac(6')-Ib-cr, aac(3)-IIa, arr-3, catB3, mphA, sul1
Cfr-49969	C. freundii	8	Turnov	IncC, IncFIB(pKPHS1)	blaKPC-2, blaTEM-1B, blaCMY-2-like, aac(6')-Ib-cr, aac(6')-If, aac(6')-Im, aac(3)-IId, aacA4, aph(2'')-Ib, aadA1, aadA5, dfrA1, sul1, sul2
			TU
Cfr-50935	C. freundii	65	Kolin	IncC, IncFII(SARC14), IncHI2, IncHI2A, IncN	blaKPC-2, blaOXA-1, blaTEM-1B, blaCMY-2-like, aac(6')-Ib-cr, aac(3)-IIa, aac(3)-IId, arr-3, catA1, catB3, dfrA19, qnrA1, sul1, sul2, strA, strB, tetB
			(PR12)
Cfr-51238	C. freundii	65	Cesky Brod	IncFII(SARC14), IncHI2, IncHI2A, IncN	blaKPC-2, blaOXA-1, blaTEM-1B, blaCMY-2-like, aac(6')-Ib-cr, aac(3)-IId, arr-3, catB3, dfrA19, qnrA1, sul1, sul2, strA, strB, tetB
			(PR08)
Eae-46506	E. aerogenes	NA	HK	IncP6, IncR	blaKPC-2, blaOXA-1, aac(6')-Ib-cr, arr-3, catB3, mphA, sul1, fosA
Ecl-48293	E. hormaechei	133	FNKV	IncHI2, IncHI2A, IncN, ColRNAI, ColpVC, Col(pHAD28)	blaKPC-2, blaVIM-4, blaTEM-1B, blaACT-7, aac(3)-Ib, aac(3)-IId, aac(6')-Il, dfrA19, mphA, qnrA1, qnrB2, strA, strB, tetB, fosA
			(PR06)
Ecl-48587	E. hormaechei	133	Neratovive (PR11)	IncHI2, IncHI2A, IncN, Col(pHAD28)	blaKPC-2, blaVIM-4, blaTEM-1B, blaACT-7, aac(3)-Ib, aac(3)-IId, aac(6')-Il, dfrA19, mphA, qnrA1, qnrB2, strA, strB, tetB, fosA
Ecl-49142	E. hormaechei	133	FNKV	IncHI2, IncHI2A, IncN, Col(pHAD28)	blaKPC-2, blaVIM-4, blaTEM-1B, blaACT-7, aac(3)-Ib, aac(3)-IId, aac(6')-Il, dfrA19, mphA, qnrA1, qnrB2, strA, strB, tetB, fosA
			(PR06)
Ecl-49583	E. hormaechei	133	Usti Labem	IncHI2, IncHI2A, IncN, Col(pHAD28)	blaKPC-2, blaVIM-4, blaTEM-1B, blaACT-7, aac(3)-Ib, aac(3)-IId, aac(6')-Il, dfrA19, mphA, qnrA1, qnrB2, strA, strB, tetB, fosA
			UL
Ecl-51692	E. hormaechei	421	Jicin	IncFIB(pECLA), IncFII(pECLA), IncR	blaKPC-2, blaOXA-1, blaTEM-1B, blaACT-7, aac(6')-Ib-cr, arr-3, catB3, dfrA14, mphA, qnrB1, sul1, sul2, strA, strB, tetA, fosA
			(PR01)
Ecl-51846	E. hormaechei	421	Jicin	IncFIB(pECLA), IncFII(pECLA), IncR	blaKPC-2, blaCTX-M-15, blaOXA-1, blaTEM-1B, blaACT-7, aac(6')-Ib-cr, arr-3, catB3, dfrA14, mphA, qnrB1, sul1, sul2, strA, strB, tetA, fosA
			(PR01)
Ecl-52075	E. hormaechei	421	HK	IncFIB(pECLA), IncFII(pECLA), IncR	blaKPC-2, blaCTX-M-15, blaOXA-1, blaTEM-1B, blaACT-7, aac(6')-Ib-cr, arr-3, catB3, dfrA14, mphA, qnrB1, sul1, sul2, strA, strB, tetA, fosA
Eco-48448	E. coli	1564	VFN	IncFIB(AP001918), IncFIC(FII), IncI1-I(Alpha), IncN, IncX1	blaKPC-2, blaOXA-1, blaTEM-1B, aac(6')-Ib-cr, aac(3)-IId, arr-3, aadA1, catB3, dfrA19, mdfA, mphA, qnrB2, sul1, sul2, strA, strB, tetA
			(PR07)
Eco-52550	E. coli	2558	Jicin	IncR	blaKPC-2, blaOXA-1, aac(6')-Ib-cr, arr-3, catB3, mdfA, mphA, sul1
			(PR01)
Eco-53083	E. coli	131	HK	InFII(K), IncR	blaKPC-3, blaOXA-1, aac(6')-Ib-cr, arr-3, catB3, dfrA14, mdfA, mphA, sul1, sul2, strA, strB
Kpn-00141	K. pneumoniae	101	Neratovive (PR11)	IncFIA(HI1), IncFII(K), IncR, ColRNAI	blaKPC-2, blaOXA-9, blaTEM-1A, blaSHV-1, mphE, msrE, fosA, oqxA, oqxB
Kpn-04411	K. pneumoniae	11	M. Kralove	IncC, IncFIB(K), IncFII(K), IncR	blaKPC-2, blaOXA-1, blaDHA-1, blaSHV-1, aac(6')-Ib-cr, aac(6')-Im, aph(2'')-Ib, arr-3, catA1, catB3, qnrB4, sul1, sul2, fosA, oqxA, oqxB
			(PR10)
Kpn-09853	K. pneumoniae	101	Melnik	IncFIA(HI1), IncFII(K), IncR, ColRNAI	blaKPC-2, blaOXA-9, blaTEM-1A, blaSHV-1, armA, mphE, msrE, fosA, oqxA, oqxB
			(PR09)
Kpn-45128	K. pneumoniae	11	HK	IncFII(K), IncR	blaKPC-2, blaCTX-M-15, blaOXA-1, blaTEM-1B, blaSHV-1, aac(6')-Ib-cr, aadA2b, arr-3, catB3, dfrA14, mphA, qnrB1, tetA, sul1, sul2, strA, strB, fosA, oqxA, oqxB
Kpn-47158	K. pneumoniae	17	Cesky Brod	IncFIB(K), IncFII(K), IncFII(pKP91), IncR,	blaKPC-2, blaCTX-M-15, blaOXA-1, blaTEM-1B, blaSHV-1, aac(6')-Ib-cr, aac(3)-IIa, arr-3, catB3, dfrA14, mphA, qnrB1, tetA, tetD, sul1, sul2, strA, strB, fosA, oqxA, oqxB
			(PR08)	Col440I
Kpn-47693	K. pneumoniae	101	VFN	IncFII(K), IncR, ColRNAI	blaKPC-2, blaOXA-9, blaTEM-1A, blaSHV-1, armA, mphE, msrE, fosA, oqxA, oqxB
			(PR07)
Kpn-51069	K. pneumoniae	512	Trinec	IncFIB(K), IncFIB(pQIL), IncFII(K), IncX3, ColRNAI	blaKPC-3, blaOXA-9, blaTEM-1A, blaSHV-1, aac(6')-Ib-cr, aadA2b, aph(3')-Ia, catA1, dfrA12, mphA, sul1, fosA, oqxA, oqxB
			TR
Kpn-51248	K. pneumoniae	101	Ostrava	IncFIA(HI1), IncFII(K), IncR	blaKPC-2, blaOXA-9, blaTEM-1A, blaSHV-1, armA, mphE, msrE, fosA, oqxA, oqxB
			OS
Kpn-51483	K. pneumoniae	147	FN Brno	IncFIB(K), IncFIB(pQIL), IncFII(K), ColRNAI, ColpVC	blaKPC-2, blaCTX-M-15, blaOXA-9, blaTEM-1A, blaSHV-1, aac(6')-Ib-cr, aadA1, aadA2, aph(3')-Ia, catA1, dfrA12, mphA, sul1, strA, strB, fosA, oqxA, oqxB
			BR1
Kpn-51835	K. pneumoniae	13	FNKV	IncFIB(K), IncFII(K), IncR	blaKPC-2, blaCTX-M-15, blaOXA-1, blaTEM-1B, blaSHV-1, aac(6')-Ib-cr, aac(3)-IIa, arr-3, catB3, dfrA14, mphA, qnrB1, tetA, sul1, sul2, strA, strB, fosA, oqxA, oqxB
			(PR06)
Kpn-52810	K. pneumoniae	11	NY	IncC, IncFIB(K), IncFII(K), IncR	blaKPC-2, blaOXA-1, blaSHV-1, aac(6')-Ib-cr, aac(6')-Im, aph(2'')-Ib, arr-1, catA1, catB3, mphA, sul1, sul2, fosA, oqxA, oqxB
Kpn-52813	K. pneumoniae	846	NY	IncFIB(K), IncFII(K), IncR, ColRNAI, Col440I	blaKPC-3, blaOXA-1, blaTEM-1B, blaSHV-1, aac(6')-Ib-cr, arr-3, catB3, dfrA14, mphA, qnrB1, sul1, sul2, strA, strB, fosA, oqxA, oqxB
Kpn-53027	K. pneumoniae	307	Sv Anna	IncFIB(K), IncFIB(pQIL), IncFII(K)	blaKPC-3, blaCTX-M-15, blaOXA-1, blaOXA-9, blaTEM-1B, blaSHV-1, aac(6')-Ib-cr, aac(3)-IIa, catB3, dfrA14, qnrB1, sul2, strA, strB, fosA, oqxA, oqxB
			BR2
Kva-50488	K. variicola	NA	HK	IncFIB(K)*, IncR	blaKPC-2, blaOXA-1, blaLEN-17, aac(6')-Ib-cr, arr-3, catB3, mphA, sul1, fosA, oqxA, oqxB
Kox-45182	K. michiganensis	84	HK	IncFII(Yp), IncR, Col440I	blaKPC-2, blaOXY-1, aac(6')-Ib-cr, arr-3, catB3, mphA, sul1
Kox-46817	K. michiganensis	144	Motol	IncFIB(K), IncFIB(pQil), IncFII(K), Col440I	blaKPC-3, blaOXA-9, blaTEM-1A, blaOXY-1, aph(3')-Ia
			(PR05)
Mmo-46544	M. morganii	NA	Ceska Lipa	IncR, ColpVC	blaKPC-2, blaDHA-13, aac(6')-Ib-cr, aadA1, arr-3, catA1, catB3, dfrA1, mphA, sul1, tetB
			CL
Mmo-46903	M. morganii	NA	Spadia Lab	IncR	blaKPC-2, blaDHA-13, aac(6')-Ib-cr, aadA1, arr-3, catA1, catB3, dfrA1, mphA, sul1, tetB
			(PR01)
Mmo-48659	M. morganii	NA	HK	IncP6, IncR	blaKPC-2, blaOXA-1, blaDHA-4, aac(6')-Ib-cr, aadA1, arr-3, catA2, catB2, catB3, dfrA1, mphA, sul1, tetB
Mmo-50821	M. morganii	NA	FNKV	IncR	blaKPC-2, blaDHA-13, aac(6')-Ib-cr, aadA1, arr-3, catA1, catB3, dfrA1, mphA, sul1, tetB
			(PR06)
Mmo-51087	M. morganii	NA	FNKV	IncR	blaKPC-2, blaDHA-13, aac(6')-Ib-cr, aadA1, arr-3, catA1, catB3, dfrA1, mphA, sul1, tetB
			(PR06)
Pmi-45467	P. mirabilis	NA	HK	IncQ1, IncR	blaKPC-2, blaOXA-1, blaTEM-1B, aac(6')-Ib-cr, aac(3)-IIa, aadA5, arr-3, cat, catB3, dfrA17, mphA, sul1, sul2, strA, strB, tetJ
Pmi-52260	P. mirabilis	NA	NY	IncQ1, IncR	blaKPC-2, blaCTX-M-14, blaOXA-1, blaTEM-1D, arr-3, aac(6')-Ib-cr, aac(3)-IId, aph(3')-Ia, aadA1, aadA5, cat, catA1, catB3, dfrA1, dfrA17, mphA, sul1, sul2, strA, strB, tetJ
Pmi-52808	P. mirabilis	NA	NY	IncQ1, IncR	blaKPC-2, blaCTX-M-14, blaOXA-1, blaTEM-1D, arr-3, aac(6')-Ib-cr, aac(3)-IId, aph(3')-Ia, aadA1, aadA5, cat, catA1, catB3, dfrA1, dfrA17, mphA, sul1, sul2, strA, strB, tetJ
Pmi-52812	P. mirabilis	NA	NY	IncQ1, IncR	blaKPC-2, blaCTX-M-14, blaOXA-1, blaTEM-1D, arr-3, aac(6')-Ib-cr, aac(3)-IId, aph(3')-Ia, aadA1, aadA5, cat, catA1, catB3, dfrA1, dfrA17, mphA, sul1, sul2, strA, strB, tetJ
Pmi-53415	P. mirabilis	NA	NY	IncQ1, IncR	blaKPC-2, blaCTX-M-14, blaOXA-1, blaTEM-1D, arr-3, aac(6')-Ib-cr, aac(3)-IId, aph(3')-Ia, aadA1, aadA5, cat, catA1, catB3, dfrA1, dfrA17, mphA, sul1, sul2, strA, strB, tetJ
* pCAV1099-114
* Genes in red corresponds to intrensic genes
