# Supplementary material for: Evidence of an epidemic spread of KPC-producing Enterobacterales in Czech hospitals
Source: Sci Rep. 2021 Aug 3;11:15732. doi: 10.1038/s41598-021-95285-z (PMC8333104; doi:10.1038/s41598-021-95285-z)
Supplement: Supplementary file 8 — Supplementary Information 8. [file 41598_2021_95285_MOESM8_ESM.xlsx]

## Sheet: Sheet1
Table S2: genomic analysis of the 25 sequenced isolate using long sequencing technology. All resulted plasmids producing the KPC were complete and circular.
Isolate	Bacterial species	ST	Origin	Replicon of blaKPC-carrying plasmid	Size of blaKPC-carrying plasmid	Resistance genes
Cfr-48846	C. freundii	65	Ostrov	IncN	80085 bp	blaKPC-2, blaTEM-1B, aac(3)-IId, dfrA19, mphA, qnrB2, sul1 (n=2), strA, strB
			(KV)
Cfr-49141	C. freundii	98	FKNV	IncN	74952 bp	blaKPC-2, blaTEM-1B, aac(3)-IId, dfrA19, mphA, qnrB2, sul1 (n=2), strA, strB
			(PR06)
Cfr-49969	C. freundii	8	Turnov	IncC	269326 bp	blaKPC-2, blaTEM-1B, aac(6')-Im, aac(3)-IId, aph(2'')-Ib
			TU
Cfr-50935	C. freundii	65	Kolin	IncN	63379 bp	blaKPC-2, blaTEM-1B, aac(3)-IId, dfrA19, sul1, strA, strB
			(PR12)
Eae-46506	E. aerogenes	NA	HK	IncR	87618 bp	blaKPC-2, blaOXA-1, aac(6')-Ib-cr, arr-3, catB3, mphA, sul1
Ecl-48293	E. hormaechei	133	FNKV	IncN	73624 bp	blaKPC-2, blaTEM-1B, aac(3)-IId, dfrA19, mphA, qnrB2, sul1 (n=2), strA, strB
			(PR06)
Ecl-49583	E. hormaechei	133	Usti Labem	IncN	73624 bp	blaKPC-2, blaTEM-1B, aac(3)-IId, dfrA19, mphA, qnrB2, sul1 (n=2), strA, strB
			UL
Eco-53083	E. coli	131	HK	IncR	88947 bp	blaKPC-3, blaOXA-1, aac(6')-Ib-cr, aacA4, arr-3, catB3, mphA, sul1
Kpn-04411	K. pneumoniae	11	M. Kralove	IncR	88946 bp	blaKPC-2, blaOXA-1, aac(6')-Ib-cr, arr-3, catB3, mphA, sul1
			(PR11)
Kpn-A9853	K. pneumoniae	101	Melnik	IncFIA(HI1), IncFII(K), IncR, ColRNAI	122733 bp	blaKPC-2, blaOXA-9, blaTEM-1A, armA, mphE, msrE
			(PR09)
Kpn-47693	K. pneumoniae	101	VFN	IncFII(K), IncR	108537 bp	blaKPC-2, blaOXA-9, blaTEM-1A, armA, mphE, msrE
			(PR07)
Kpn-51069	K. pneumoniae	512	Trinec	IncFIB(pQIL), IncFII(K)	113456 bp	blaKPC-3, blaOXA-9, blaTEM-1A
			TR
Kpn-51248	K. pneumoniae	101	Ostrava	IncFIA(HI1), IncFII(K), IncR	118664 bp	blaKPC-2 (n=2), blaOXA-9, blaTEM-1A, armA, mphE, msrE
			OS
Kpn-51483	K. pneumoniae	147	FN Brno	IncFIB(K), IncFII(K)	234223 bp	blaKPC-2, blaOXA-9, blaTEM-1A, aadA2, aph(3')-Ia, catA1, dfrA12, mphA, sul1
			BR1
Kpn-52810	K. pneumoniae	11	NY	IncR	88945 bp	blaKPC-2, blaOXA-1, aac(6')-Ib-cr, arr-3, catB3, mphA, sul1
Kpn-52813	K. pneumoniae	846	NY	IncR	88945 bp	blaKPC-3, blaOXA-1, aac(6')-Ib-cr, arr-3, catB3, mphA, sul1
Kox-45182	K. michiganensis	84	HK	NT	50582 bp	blaKPC-2, blaOXA-1, aac(6')-Ib-cr, arr-3, catB3, mphA, sul1,
Mmo-46903	M. morganii	NA	Spacia Lab	IncR	54351 bp	blaKPC-2, aac(6')-Ib-cr, aacA4, arr-3, catB3, mphA, sul1
			(PR01)
Mmo-48659	M. morganii	NA	HK	IncP6	62326 bp	blaKPC-2, blaOXA-1 (n=2), aac(6')-Ib-cr (n=2), aacA4, arr-3, catB3, mphA, sul1
Mmo-50821	M. morganii	NA	FNKV	IncR	54347 bp	blaKPC-2, aac(6')-Ib-cr, aacA4, arr-3, catB3, mphA, sul1
			(PR06)
Mmo-51087	M. morganii	NA	FNKV	IncR	54350 bp	blaKPC-2, aac(6')-Ib-cr, aacA4, arr-3, catB3, mphA, sul1
			(PR06)
Pmi-52260	P. mirabilis	NA	NY	IncR	88945 bp	blaKPC-2, blaOXA-1, aac(6')-Ib-cr, arr-3, catB3, mphA, sul1
Pmi-52808	P. mirabilis	NA	NY	IncR	88945 bp	blaKPC-2, blaOXA-1, aac(6')-Ib-cr, arr-3, catB3, mphA, sul1
Pmi-52812	P. mirabilis	NA	NY	IncR	88945 bp	blaKPC-2, blaOXA-1, aac(6')-Ib-cr, arr-3, catB3, mphA, sul1
Pmi-53415	P. mirabilis	NA	NY	IncR	88945 bp	blaKPC-2, blaOXA-1, aac(6')-Ib-cr, arr-3, catB3, mphA, sul1
