# Supplementary material for: Evidence of an epidemic spread of KPC-producing Enterobacterales in Czech hospitals
Source: Sci Rep. 2021 Aug 3;11:15732. doi: 10.1038/s41598-021-95285-z (PMC8333104; doi:10.1038/s41598-021-95285-z)
Supplement: Supplementary file 9 — Supplementary Information 9. [file 41598_2021_95285_MOESM9_ESM.xlsx]

## Sheet: Sheet1
Table S3: Antimicrobial susceptibility profile of the 25 isoolates sequenced with the long reads sequencing platform along with its corresponding transconjugants.
Isolate		MICs (µg/mL)
		AMP	SAM	CFZ	CXM	ATM	GEN	AMK	CST	TMP/SMX	CIP	CHL	TET	PIP	TZP	CTX	CAZ	CFP	SUL	FEP	MER	ERT	TGC	NET	TOB
Cfr-48846	C.freundii	> 128	> 128	>16	>64	>16	>32	2	0.25	>4	4	>32	>32	> 128	> 128	8	16	>64	64	8	0.5	1	0.125	8	8
	transconjugant	> 128	> 128	>16	>64	>16	32	<0.5	<0.125	>4	2	>32	>32	128	128	8	16	>64	64	16	1	1	0.25	4	4
Cfr-49141	C.freundii	> 128	>128	>16	>64	>16	>32	1	0.25	>4	0.125	2	0.5	>128	128	4	16	>64	>64	>4	1	1	0.25	4	2
	transconjugant	> 128	>128	>16	>64	>16	16	<0.5	0.25	>4	0.125	4	1	128	128	8	16	>64	64	16	1	>2	0.25	2	1
Cfr-49969	C.freundii	> 128	> 128	>16	>64	>16	>32	16	0.25	>4	>8	2	1	128	128	4	16	64	64	8	0.5	2	0.25	>16	>8
	transconjugant	> 128	> 128	>16	>64	>16	16	4	<0.125	<0.031	<0.063	2	0.5	128	>128	8	>16	>64	64	16	1	1	0.25	4	>8
Cfr-50935	C.freundii	> 128	>128	>16	>64	>16	>32	2	0.25	>4	2	>32	>32	>128	>128	>8	>16	>64	64	16	1	>2	0.125	8	>8
	transconjugant	> 128	>128	>16	>64	>16	8	<0.125	<0.125	1	<0.063	2	0.5	>128	64	8	16	>64	32	8	0.5	>2	0.125	1	0.5
Eae-46506	E.aerogenes	> 128	>128	>16	>64	>16	1	32	0.5	0.63	0.125	2	1	>128	128	>8	>16	>64	64	8	2	>2	0.125	>16	>8
	transconjugant	32	128	16	>64	>16	<0.25	2	0.25	<0.031	<0.063	4	1	>128	>128	>8	16	>64	64	>16	2	>2	0.25	>16	2
Ecl-48293	E.hormaechei	> 128	> 128	>16	>64	>16	>32	8	0.25	> 4	0.5	4	> 32	> 128	> 128	> 8	> 16	> 64	>64	16	2	>2	0.25	>16	>8
	transconjugant	> 128	> 128	>16	>64	>16	8	1	0.25	> 4	0.125	4	> 32	> 128	> 128	> 8	> 16	> 64	>64	>16	2	>2	0.5	16	4
Ecl-49583	E.hormaechei	> 128	>128	>16	>64	>16	32	4	0.25	>4	0.5	4	>32	>128	>128	>8	>16	>64	>64	16	2	>2	0.25	16	4
	transconjugant	> 128	> 128	>16	>64	>16	8	1	0.25	> 4	0.125	4	> 32	> 128	> 128	> 8	> 16	> 64	>64	>16	2	>2	0.5	16	4
Eco-53083	E.coli	> 128	>128	>16	>64	>16	2	32	0.25	>4	>8	8	2	>128	>128	>8	>16	>64	>64	>16	1	2	0.125	>16	>8
	transconjugant	> 128	>128	>16	>64	>16	0.5	8	<0.125	>4	>8	2	1	128	128	>8	>16	>64	64	>16	1	2	0.25	>16	8
Kpn-04411	K.pneumoniae	> 128	>128	>16	>64	>16	32	16	0.25	>4	>8	>32	4	>128	>128	>8	>16	>64	>64	>16	8	>2	0.5	>16	>8
Kpn-A9853	K.pneumoniae	> 128	>128	>16	>64	>16	>32	>4	0.25	0.125	>8	4	2	>128	>128	>8	>16	>64	>64	>16	>16	>2	0.25	>16	>8
Kpn-47693	K.pneumoniae	> 128	> 128	>16	>64	>16	>32	>64	0.25	0.125	>8	4	2	> 128	> 128	>8	>16	>64	>64	>16	>16	>2	0.25	>16	>8
Kpn-51069	K.pneumoniae	> 128	>128	>16	>64	>16	1	16	0.25	>4	>8	>32	2	>128	>128	>8	>16	>64	64	>16	>16	>2	0.5	>16	>8
Kpn-51248	K.pneumoniae	> 128	>128	>16	>64	>16	>32	>64	0.25	0.125	>8	16	4	> 128	>128	>8	>16	>64	64	>16	>16	>2	0.25	>16	>8
	transconjugant	> 128	>128	>16	>64	>16	>32	64	0.25	0.125	>8	8	4	> 128	>128	>8	>16	>64	>64	>16	>16	>2	0.5	>16	>8
Kpn-51483	K.pneumoniae	> 128	>128	>16	>64	>16	0.5	8	0.25	>4	>8	>32	8	>128	128	>8	>16	>64	>64	>16	2	>2	1	>16	8
	transconjugant	> 128	>128	>16	>64	>16	<0.25	2	0.25	>4	>8	>32	8	>128	128	>8	>16	>64	64	>16	2	2	1	16	4
Kpn-52810	K.pneumoniae	> 128	>128	>16	>64	>16	32	8	0.5	<4	<8	<32	8	>128	>128	8	>16	>64	>64	16	8	>2	4	<16	<8
	transconjugant	> 128	>128	>16	>64	>16	<0.25	2	0.25	0.63	<0.063	4	1	>128	>128	>8	>16	>64	64	8	1	>2	1	8	4
Kpn-52813	K.pneumoniae	> 128	> 128	>16	>64	>16	<0.25	4	0.25	>4	4	32	8	>128	>128	>8	>16	>64	>64	>16	4	>2	4	>16	4
	transconjugant	> 128	> 128	>16	>64	>16	<0.25	2	0.25	>4	4	16	8	>128	>128	>8	>16	>64	>64	64	1	2	4	16	4
Kox-45182	K.michiganensis	> 128	>128	>16	>64	>16	2	32	0.25	0.25	0.25	4	2	>128	>128	>8	>16	>64	>64	8	4	>2	0.25	>16	>8
Mmo-46903	M.morganii	> 128	64	>16	>64	8	2	16	>16	>4	1	>32	32	64	32	4	2	>64	32	1	0.5	0.125	2	>16	>8
Mmo-48659	M.morganii	>128	128	>16	>64	16	16	64	>16	>4	>8	4	32	64	64	8	4	>64	32	4	1	0.25	0.5	>16	>8
Mmo-50821	M.morganii	> 128	64	>16	>64	8	4	16	>16	>4	2	>32	32	128	16	8	2	>64	64	2	0.5	0.125	2	>16	>8
Mmo-51087	M.morganii	> 128	>128	>16	>64	>16	4	16	>16	>4	8	>32	>32	128	32	>8	8	>64	64	16	4	2	1	>16	>8
Pmi-52260	P.mirabilis	> 128	32	>16	>64	1	>32	2	>16	>4	8	>32	32	64	<1	4	1	64	8	4	<0.125	0.125	>8	>16	8
Pmi-52808	P.mirabilis	> 128	32	>16	>64	1	>32	2	>16	>4	8	>32	32	64	<1	4	0.5	64	8	2	<0.125	0.063	>8	>16	8
Pmi-52812	P.mirabilis	> 128	32	>16	64	2	>32	4	>16	>4	8	32	32	64	<1	1	1	64	8	2	<0.125	0.125	>8	>16	>8
Pmi-53415	P.mirabilis	> 128	32	>16	>64	1	>32	4	>16	>4	8	>32	32	32	<1	4	0.5	64	4	4	0.5	0.031	1	>16	>8
MIC, minimum inhibitory concentration; AMP=ampicillin; SAM=ampicillin-sulbactam; CFZ=cefazolin; CXM=cefuroxime; ATM=aztreonam; GEN=Gentamycin; AMK=Amikacin; CST=Colistin; TMP=Trimethoprim; CIP=Ciprofloxacin; CHL=chloramphenicol; TET=Tetracyclin; PIP=piperacillin; TZP=tazobactam; CTX=Cefotaxim; CAZ=Ceftazidime; CFP=Cefoperazone; SUL=sulbactam; FEP=cefepime; MER=Meropenem; ERT=Ertapenem; TGC=Tigecy…
