# Supplementary material for: Evidence of an epidemic spread of KPC-producing Enterobacterales in Czech hospitals
Source: Sci Rep. 2021 Aug 3;11:15732. doi: 10.1038/s41598-021-95285-z (PMC8333104; doi:10.1038/s41598-021-95285-z)
Supplement: Supplementary file 10 — Supplementary Information 10. [file 41598_2021_95285_MOESM10_ESM.xlsx]

## Sheet: Sheet1
Table S4: Genomic alterations among the different isolates clustering together as presented in the phylogenetic analysis
Proteus Mirabilis
Ref: Pmi-52260
Alterations: 52808
Chromosome	Position	Type	Reference	Alternative	Type	Effect	Gene	Product
CP070569	763732	del	GT	G	CDS	frameshift_variant c.2515delA p.Thr839fs		AAA family ATPase
CP070569	990022	ins	G	GT	CDS	frameshift_variant c.150dupT p.Gly51fs		fimbrial protein
CP070569	1258921	ins	T	TA
CP070569	1695336	ins	T	TA	CDS	frameshift_variant c.140dupT p.Leu47fs		phosphatase PAP2 family protein
CP070569	1794961	ins	C	CT	CDS	frameshift_variant c.67dupT p.Ser23fs		hypothetical protein
CP070569	1806481	del	AT	A
CP070569	2204445	ins	C	CA
CP070569	2275477	del	TA	T	CDS	frameshift_variant c.463delA p.Ile155fs		hemin ABC transporter substrate-binding protein
CP070569	3059179	del	GAT	G	CDS	frameshift_variant c.270_271delAT p.Ser91fs		hypothetical protein
CP070569	3319379	del	GT	G
CP070569	3646304	ins	G	GT	CDS	frameshift_variant c.48dupT p.Pro17fs	caiT	L-carnitine/gamma-butyrobetaine antiport BCCT transporter
CP070569	3688869	ins	G	GA	CDS	frameshift_variant c.1791dupT p.Gln598fs		EscV/YscV/HrcV family type III secretion system export apparatus protein
CP070569	3765615	ins	G	GT
CP070569	3801720	del	TCAGAG	T	CDS	frameshift_variant c.632_636delCTCTG p.Ala211fs	rpoC	DNA-directed RNA polymerase subunit beta'
Alerations: 53415
Chromosome	Position	Type	Reference	Alternative	Type	Effect	Gene	Product
CP070569	763732	del	GT	G	CDS	frameshift_variant c.2515delA p.Thr839fs		AAA family ATPase
CP070569	1281647	ins	G	GA	CDS	frameshift_variant c.59dupT p.Gly21fs	lnt	apolipoprotein N-acyltransferase
CP070569	1695336	ins	T	TA	CDS	frameshift_variant c.140dupT p.Leu47fs		phosphatase PAP2 family protein
CP070569	2204445	ins	C	CA
CP070569	2383852	del	CA	C
CP070569	3319379	del	GT	G
CP070569	3527721	ins	A	ATAAAAAGC
CP070569	3688869	ins	G	GA	CDS	frameshift_variant c.1791dupT p.Gln598fs		EscV/YscV/HrcV family type III secretion system export apparatus protein
CP070569	3801720	del	TCAGAG	T	CDS	frameshift_variant c.632_636delCTCTG p.Ala211fs	rpoC	DNA-directed RNA polymerase subunit beta'
Alterations: 52812
Chromosome	Position	Type	Reference	Alternative	Type	Effect	Gene	Product
CP070569	37413	snp	G	T
CP070569	138995	snp	T	G	CDS	missense_variant c.1039T>G p.Phe347Val		glycosyltransferase family 9 protein
CP070569	330108	snp	C	T	CDS	missense_variant c.2402G>A p.Gly801Asp		fimbrial biogenesis outer membrane usher protein
CP070569	548994	snp	G	A	CDS	missense_variant c.1118C>T p.Pro373Leu	glpT	glycerol-3-phosphate transporter
CP070569	603335	ins	C	CT	CDS	frameshift_variant c.139dupT p.Ser47fs		carbon-nitrogen hydrolase family protein
CP070569	649200	snp	T	G	CDS	missense_variant c.293A>C p.Gln98Pro		helix-turn-helix transcriptional regulator
CP070569	707587	ins	A	AT
CP070569	756129	del	TA	T	CDS	frameshift_variant c.405delA p.Lys135fs		porin
CP070569	760661	snp	G	A	CDS	missense_variant c.805G>A p.Gly269Ser		bifunctional metallophosphatase/5'-nucleotidase
CP070569	763732	del	GT	G	CDS	frameshift_variant c.2515delA p.Thr839fs		AAA family ATPase
CP070569	793823	snp	G	T	CDS	missense_variant c.951G>T p.Gln317His	secF	protein translocase subunit SecF
CP070569	838369	snp	C	A	CDS	missense_variant c.378C>A p.Asn126Lys		Lrp/AsnC family transcriptional regulator
CP070569	841644	snp	T	G	CDS	synonymous_variant c.1404T>G p.Pro468Pro		SmdB family multidrug efflux ABC transporter permease/ATP-binding protein
CP070569	860687	snp	A	C
CP070569	1025511	del	ATGATGGTTCT	A	CDS	frameshift_variant c.516_525delTGATGGTTCT p.Asp172fs		Ig-like domain repeat protein
CP070569	1042007	snp	G	T
CP070569	1046285	ins	C	CT	CDS	frameshift_variant c.207dupA p.Asp70fs		HNH endonuclease
CP070569	1047437	ins	T	TAAAGTTA
CP070569	1052589	snp	G	A	CDS	synonymous_variant c.39G>A p.Gly13Gly		ParA family protein
CP070569	1055546	snp	G	A	CDS	synonymous_variant c.36G>A p.Ala12Ala		chromosome partitioning protein ParB
CP070569	1058741	snp	C	T	CDS	synonymous_variant c.66C>T p.His22His		helix-turn-helix domain-containing protein
CP070569	1062065	snp	T	C	CDS	missense_variant c.256T>C p.Cys86Arg		hypothetical protein
CP070569	1065107	snp	G	A
CP070569	1069122	snp	A	C	CDS	missense_variant c.100A>C p.Thr34Pro		fimbrial protein
CP070569	1075898	snp	C	T	CDS	missense_variant c.1813C>T p.Leu605Phe		TonB-dependent receptor
CP070569	1084748	snp	C	T	CDS	synonymous_variant c.111G>A p.Pro37Pro		ABC transporter ATP-binding protein
CP070569	1092211	snp	G	T	CDS	missense_variant c.5502C>A p.His1834Gln		SDR family NAD(P)-dependent oxidoreductase
CP070569	1092312	snp	C	T	CDS	missense_variant c.5401G>A p.Asp1801Asn		SDR family NAD(P)-dependent oxidoreductase
CP070569	1092460	snp	G	A	CDS	synonymous_variant c.5253C>T p.Cys1751Cys		SDR family NAD(P)-dependent oxidoreductase
CP070569	1092661	snp	A	G	CDS	synonymous_variant c.5052T>C p.Arg1684Arg		SDR family NAD(P)-dependent oxidoreductase
CP070569	1095078	snp	T	C	CDS	missense_variant c.2635A>G p.Lys879Glu		SDR family NAD(P)-dependent oxidoreductase
CP070569	1101357	snp	G	A	CDS	missense_variant c.2473C>T p.Pro825Ser		non-ribosomal peptide synthetase
CP070569	1107489	snp	A	T	CDS	missense_variant c.1385A>T p.Lys462Ile		TonB-dependent receptor
CP070569	1108114	snp	C	T
CP070569	1108166	snp	G	A
CP070569	1109223	snp	T	C	CDS	synonymous_variant c.364T>C p.Leu122Leu		PilL N-terminal domain-containing protein
CP070569	1113265	snp	A	G	CDS	synonymous_variant c.708A>G p.Ala236Ala	traD	type IV conjugative transfer system coupling protein TraD
CP070569	1116802	snp	G	T	CDS	missense_variant c.196G>T p.Ala66Ser		TIGR03758 family integrating conjugative element protein
CP070569	1118830	snp	T	C	CDS	missense_variant c.512T>C p.Ile171Thr		TIGR03749 family integrating conjugative element protein
CP070569	1120830	snp	A	T	CDS	synonymous_variant c.93A>T p.Thr31Thr		hypothetical protein
CP070569	1121047	snp	C	T	CDS	missense_variant c.310C>T p.Pro104Ser		hypothetical protein
CP070569	1123519	snp	G	A	CDS	synonymous_variant c.1863G>A p.Thr621Thr		conjugative transfer ATPase
CP070569	1126023	snp	A	G	CDS	missense_variant c.1405A>G p.Ser469Gly		YadA-like family protein
CP070569	1126712	snp	G	A
CP070569	1127237	snp	T	C	CDS	synonymous_variant c.28T>C p.Leu10Leu		TIGR03756 family integrating conjugative element protein
CP070569	1127469	snp	A	C	CDS	missense_variant c.260A>C p.Asn87Thr		TIGR03756 family integrating conjugative element protein
CP070569	1130101	snp	G	A	CDS	missense_variant c.125G>A p.Gly42Glu		conjugal transfer protein TraG N-terminal domain-containing protein
CP070569	1131949	snp	C	T
CP070569	1132577	snp	G	A	CDS	missense_variant c.294G>A p.Met98Ile		hypothetical protein
CP070569	1142055	snp	G	C	CDS	missense_variant c.74G>C p.Arg25Thr		TraI domain-containing protein
CP070569	1160125	snp	C	T	CDS	synonymous_variant c.222C>T p.Leu74Leu		prepilin peptidase
CP070569	1261228	del	GTGGAGC	G	CDS	conservative_inframe_deletion c.715_720delGCTCCA p.Ala239_Pro240del	rlpA	endolytic peptidoglycan transglycosylase RlpA
CP070569	1411416	snp	T	C	CDS	missense_variant c.1354T>C p.Cys452Arg		ShlB/FhaC/HecB family hemolysin secretion/activation protein
CP070569	1514125	snp	T	C	CDS	missense_variant c.754A>G p.Thr252Ala		DUF2867 domain-containing protein
CP070569	1519096	snp	G	A	CDS	synonymous_variant c.1104G>A p.Glu368Glu	macA	macrolide transporter subunit MacA
CP070569	1533684	del	CACAGCAACAGCA	C	CDS	conservative_inframe_deletion c.2308_2319delCAACAGCAACAG p.Gln770_Gln773del		DNA translocase FtsK 4TM domain-containing protein
CP070569	1558765	ins	A	ACTATTCTCTATTCT
CP070569	1695336	ins	T	TA	CDS	frameshift_variant c.140dupT p.Leu47fs		phosphatase PAP2 family protein
CP070569	1764325	snp	C	T	CDS	synonymous_variant c.1093C>T p.Leu365Leu	icd	NADP-dependent isocitrate dehydrogenase
CP070569	1852542	snp	A	G	CDS	missense_variant c.517A>G p.Thr173Ala		YniB family protein
CP070569	1891526	ins	A	AAAAAAGATGAT	CDS	frameshift_variant c.7_17dupAAAGATGATAA p.Asn6fs		helix-turn-helix transcriptional regulator
CP070569	2067480	snp	T	C	CDS	missense_variant c.124A>G p.Thr42Ala		molybdopterin-dependent oxidoreductase
CP070569	2127149	snp	A	G
CP070569	2204445	ins	C	CA
CP070569	2358337	ins	T	TA	CDS	frameshift_variant c.683dupT p.Ile230fs		MipA/OmpV family protein
CP070569	2358523	snp	C	T	CDS	stop_gained c.498G>A p.Trp166*		MipA/OmpV family protein
CP070569	2501284	snp	A	C	CDS	synonymous_variant c.87T>G p.Ala29Ala	mgrB	PhoP/PhoQ regulator MgrB
CP070569	2555992	snp	T	G	CDS	missense_variant c.451A>C p.Thr151Pro		flagellar basal body rod protein FlgF
CP070569	2577481	del	GA	G	CDS	frameshift_variant c.165delT p.Arg56fs	motB	flagellar motor protein MotB
CP070569	2753488	ins	G	GA	CDS	frameshift_variant c.415dupA p.Thr139fs		type 1 fimbrial protein
CP070569	2754993	snp	T	G	CDS	missense_variant c.337T>G p.Phe113Val		acyltransferase
CP070569	2755435	ins	G	GA	CDS	frameshift_variant c.780dupA p.Asp261fs		acyltransferase
CP070569	2800346	ins	A	ATCCTGCGAGTAT	CDS	disruptive_inframe_insertion c.245_246insCCTGCGAGTATT p.Met82delinsIleLeuArgValLeu		type II toxin-antitoxin system RelE/ParE family toxin
CP070569	2933063	complex	GTT	TG	CDS	frameshift_variant&missense_variant c.361_363delGTTinsTG p.Val121fs	mqo	malate dehydrogenase (quinone)
CP070569	2950722	ins	T	TAC	CDS	frameshift_variant c.445_446dupGT p.Leu150fs		IreA family TonB-dependent siderophore receptor
CP070569	3041452	snp	C	A	CDS	synonymous_variant c.513C>A p.Ile171Ile	hpmB	hemolysin secretion/activation protein HpmB
CP070569	3185499	ins	A	ACAATTAAAG	CDS	conservative_inframe_insertion c.370_378dupGCAATTAAA p.Ala124_Lys126dup		YadA-like family protein
CP070569	3269320	ins	A	AT
CP070569	3319379	del	GT	G
CP070569	3376158	snp	C	A	CDS	missense_variant c.757C>A p.Leu253Ile	apaH	bis(5'-nucleosyl)-tetraphosphatase (symmetrical) ApaH
CP070569	3550206	snp	T	C	CDS	synonymous_variant c.255A>G p.Gln85Gln		hypothetical protein
CP070569	3550490	snp	C	T	CDS	missense_variant c.955G>A p.Ala319Thr		DUF1738 domain-containing protein
CP070569	3550674	snp	G	A	CDS	synonymous_variant c.771C>T p.Ser257Ser		DUF1738 domain-containing protein
CP070569	3550713	snp	A	G	CDS	synonymous_variant c.732T>C p.Ile244Ile		DUF1738 domain-containing protein
CP070569	3550746	snp	G	A	CDS	synonymous_variant c.699C>T p.Thr233Thr		DUF1738 domain-containing protein
CP070569	3550776	snp	A	G	CDS	synonymous_variant c.669T>C p.Ala223Ala		DUF1738 domain-containing protein
CP070569	3550788	snp	G	A	CDS	synonymous_variant c.657C>T p.Ala219Ala		DUF1738 domain-containing protein
CP070569	3550851	complex	CGCC	TGCA	CDS	synonymous_variant c.591_594delGGCGinsTGCA p.199		DUF1738 domain-containing protein
CP070569	3550930	snp	A	G	CDS	missense_variant c.515T>C p.Ile172Thr		DUF1738 domain-containing protein
CP070569	3550945	snp	T	A	CDS	missense_variant c.500A>T p.Glu167Val		DUF1738 domain-containing protein
CP070569	3550965	snp	G	T	CDS	missense_variant c.480C>A p.Asn160Lys		DUF1738 domain-containing protein
CP070569	3551048	snp	C	T	CDS	missense_variant c.397G>A p.Val133Met		DUF1738 domain-containing protein
CP070569	3551077	snp	A	G	CDS	missense_variant c.368T>C p.Leu123Pro		DUF1738 domain-containing protein
CP070569	3551103	snp	T	C	CDS	synonymous_variant c.342A>G p.Val114Val		DUF1738 domain-containing protein
CP070569	3551111	snp	A	G	CDS	synonymous_variant c.334T>C p.Leu112Leu		DUF1738 domain-containing protein
CP070569	3551140	snp	G	A	CDS	missense_variant c.305C>T p.Thr102Met		DUF1738 domain-containing protein
CP070569	3551145	snp	A	G	CDS	synonymous_variant c.300T>C p.Gly100Gly		DUF1738 domain-containing protein
CP070569	3551172	complex	TTGC	CTGT	CDS	synonymous_variant c.270_273delGCAAinsACAG p.92		DUF1738 domain-containing protein
CP070569	3551192	complex	GCCAGA	ACCAAG	CDS	missense_variant c.248_253delTCTGGCinsCTTGGT p.Ile83Thr		DUF1738 domain-containing protein
CP070569	3580863	snp	T	C	CDS	missense_variant c.946A>G p.Met316Val		integrating conjugative element protein
CP070569	3581333	snp	C	T	CDS	missense_variant c.476G>A p.Ser159Asn		integrating conjugative element protein
CP070569	3596220	snp	G	A	CDS	missense_variant c.259C>T p.Pro87Ser		TIGR03747 family integrating conjugative element membrane protein
CP070569	3602565	del	CA	C
CP070569	3613239	complex	ACGT	CCGG	CDS	synonymous_variant c.1317_1320delACGTinsCCGG p.441	dnaB	replicative DNA helicase
CP070569	3613249	snp	G	A	CDS	missense_variant c.1310C>T p.Thr437Met	dnaB	replicative DNA helicase
CP070569	3688869	ins	G	GA	CDS	frameshift_variant c.1791dupT p.Gln598fs		EscV/YscV/HrcV family type III secretion system export apparatus protein
CP070569	3770816	ins	C	CA	CDS	frameshift_variant c.767_768insT p.Ser257fs	aceA	isocitrate lyase
CP070569	3786052	snp	A	G	CDS	stop_lost c.427T>C p.Ter143Argext*?		DUF1481 domain-containing protein
CP070569	3801720	del	TCAGAG	T	CDS	frameshift_variant c.632_636delCTCTG p.Ala211fs	rpoC	DNA-directed RNA polymerase subunit beta'
CP070569	3834845	snp	A	G	CDS	missense_variant c.49A>G p.Ser17Gly		phosphoribulokinase
CP070569	3975363	del	AACTAATACG	A	CDS	disruptive_inframe_deletion c.686_694delCGACTAATA p.Thr229_Asn231del		hypothetical protein
CP070569	3986437	snp	T	C
CP070569	4066086	ins	T	TCAACTCGGA	CDS	conservative_inframe_insertion c.1099_1107dupTCCGAGTTG p.Leu369_Lys370insSerGluLeu		Tn3-like element TnAs3 family transposase
CP070569	4077365	snp	G	A	CDS	synonymous_variant c.282G>A p.Glu94Glu		recombinase family protein
CP070569	4085078	ins	A	AACCCTCAAATT
CP070569	4099235	del	GAGTCCAGCTACAGCGGCCGTCA	G	CDS	frameshift_variant c.158_179delTGACGGCCGCTGTAGCTGGACT p.Leu53fs		mercury(II) reductase
CP070569	4146831	del	CT	C
Morganella morganii
ref: Mmo-51087
Alterations: 46544
Chromosome	Position	Type	Reference	Alternative	Type	Effect	Gene	Product
51087_chromosome_1	96829	snp	T	C
51087_chromosome_1	268208	snp	T	C	CDS	synonymous_variant c.609T>C p.Cys203Cys		HNH endonuclease
51087_chromosome_1	306765	del	CA	C	CDS	frameshift_variant c.1966delA p.Thr656fs	helD	DNA helicase IV
51087_chromosome_1	544680	snp	T	C
51087_chromosome_1	632539	snp	C	T
51087_chromosome_1	632545	snp	A	T
51087_chromosome_1	805858	ins	A	AAT
51087_chromosome_1	840330	snp	A	C
51087_chromosome_1	840335	snp	A	C
51087_chromosome_1	840340	snp	T	C
51087_chromosome_1	840356	snp	A	C
51087_chromosome_1	963324	del	CA	C
51087_chromosome_1	1107371	snp	A	G	CDS	missense_variant c.1894A>G p.Thr632Ala	rsxC	electron transport complex subunit RsxC
51087_chromosome_1	1304383	ins	G	GA	CDS	frameshift_variant c.69dupA p.Phe24fs		metal ABC transporter substrate-binding protein
51087_chromosome_1	1595218	snp	A	G	CDS	missense_variant c.346T>C p.Cys116Arg		TSUP family transporter
51087_chromosome_1	1647488	del	GA	G	CDS	frameshift_variant c.244delA p.Thr82fs		hypothetical protein
51087_chromosome_1	1654371	snp	G	T
51087_chromosome_1	1654424	snp	A	G
51087_chromosome_1	1685500	snp	A	G	CDS	missense_variant c.2056A>G p.Ile686Val		cold shock domain-containing protein
51087_chromosome_1	1752980	del	TGGCTGTTCA	T	CDS	disruptive_inframe_deletion c.252_260delTGAACAGCC p.Glu85_Pro87del		hypothetical protein
51087_chromosome_1	1764742	complex	TC	GA	CDS	missense_variant c.596_597delGAinsTC p.Gly199Val		hypothetical protein
51087_chromosome_1	1861430	snp	C	A	CDS	missense_variant c.547G>T p.Gly183Trp		TetR/AcrR family transcriptional regulator
51087_chromosome_1	1866252	snp	T	G
51087_chromosome_1	1897125	snp	C	G
51087_chromosome_1	1897133	snp	G	A
51087_chromosome_1	1897184	snp	T	G
51087_chromosome_1	2015897	snp	A	C
51087_chromosome_1	2015903	snp	T	A
51087_chromosome_1	2037978	snp	A	T
51087_chromosome_2	143605	ins	G	GA	CDS	frameshift_variant c.511dupA p.Arg171fs	metF	methylenetetrahydrofolate reductase
51087_chromosome_2	144018	del	TA	T
51087_chromosome_2	167135	complex	ACCA	CCCC
51087_chromosome_2	167145	snp	C	A
51087_chromosome_2	167150	snp	A	C
51087_chromosome_2	334510	snp	T	C	CDS	missense_variant c.524T>C p.Ile175Thr		restriction endonuclease subunit S
51087_chromosome_2	401455	del	TGCG	T	CDS	disruptive_inframe_deletion c.447_449delGCG p.Arg150del	atoS	two-component system sensor histidine kinase AtoS
51087_chromosome_2	460866	snp	T	A
51087_chromosome_2	512571	snp	A	C	CDS	missense_variant c.200A>C p.Tyr67Ser		branched-chain amino acid transaminase
51087_chromosome_2	512582	complex	GTAGAATATTCAGTTGATG	TCTTCTGCTTGAAAAAATA	CDS	stop_gained c.211_229delGTAGAATATTCAGTTGATGinsTCTTCTGCTTGAAAAAATA p.ValGluTyrSerValAspGlu71*		branched-chain amino acid transaminase
51087_chromosome_2	528802	snp	T	G	CDS	missense_variant c.179T>G p.Phe60Cys	wecA	UDP-N-acetylglucosamine--undecaprenyl-phosphate N-acetylglucosaminephosphotransferase
51087_chromosome_2	560173	snp	T	C	CDS	stop_lost c.700T>C p.Ter234Glnext*?	recQ	ATP-dependent DNA helicase RecQ
51087_chromosome_2	592263	snp	A	C
51087_chromosome_2	601028	del	GT	G
51087_chromosome_2	630726	snp	C	G	CDS	missense_variant c.996C>G p.His332Gln		DEAD/DEAH family ATP-dependent RNA helicase
51087_chromosome_2	733565	snp	G	A
51087_chromosome_2	745764	snp	C	A
51087_chromosome_2	746685	snp	A	C	CDS	missense_variant c.6A>C p.Lys2Asn		hypothetical protein
51087_chromosome_2	783676	snp	T	G	CDS	missense_variant c.485A>C p.Lys162Thr		hypothetical protein
51087_chromosome_2	792719	ins	G	GA	CDS	frameshift_variant c.59dupA p.Lys21fs		FliM/FliN family flagellar motor switch protein
51087_chromosome_2	876578	snp	T	C
51087_chromosome_2	926959	snp	G	A
51087_chromosome_2	933802	snp	C	T	CDS	splice_region_variant&stop_retained_variant c.839G>A p.Ter280Ter		hypothetical protein
51087_chromosome_2	943573	snp	A	C	CDS	missense_variant c.1244A>C p.Glu415Ala		hydrogenase 4 subunit F
51087_chromosome_2	1187079	del	GT	G
51087_chromosome_3	118437	snp	T	G
51087_chromosome_3	154667	snp	A	G	CDS	missense_variant c.268A>G p.Ile90Val		MFS transporter
51087_chromosome_3	254951	snp	C	A	CDS	missense_variant c.739C>A p.Pro247Thr		LysR family transcriptional regulator
51087_chromosome_3	340291	snp	A	C
51087_chromosome_3	410880	snp	A	T
51087_chromosome_3	479261	del	GT	G	CDS	frameshift_variant c.368delA p.Asn123fs		acyclic terpene utilization AtuA family protein
51087_chromosome_3	517246	del	TCCG	T	CDS	disruptive_inframe_deletion c.246_248delCCG p.Arg83del		helix-turn-helix domain-containing protein
51087_chromosome_4	184836	snp	A	T
Alterations: 50821
Chromosome	Position	Type	Reference	Alternative	Type	Effect	Gene	Product
51087_chromosome_1	268208	snp	T	C	CDS	synonymous_variant c.609T>C p.Cys203Cys		HNH endonuclease
51087_chromosome_1	306765	del	CA	C	CDS	frameshift_variant c.1966delA p.Thr656fs	helD	DNA helicase IV
51087_chromosome_1	652043	ins	G	GA
51087_chromosome_1	805858	ins	A	AAT
51087_chromosome_1	884811	del	TG	T	CDS	frameshift_variant c.447delG p.Ile150fs	murJ	murein biosynthesis integral membrane protein MurJ
51087_chromosome_1	963324	del	CA	C
51087_chromosome_1	1304383	ins	G	GA	CDS	frameshift_variant c.69dupA p.Phe24fs		metal ABC transporter substrate-binding protein
51087_chromosome_1	1647488	del	GA	G	CDS	frameshift_variant c.244delA p.Thr82fs		hypothetical protein
51087_chromosome_1	1701678	ins	C	CA
51087_chromosome_1	1744705	ins	G	GT	CDS	frameshift_variant c.2035dupA p.Thr679fs		tape measure protein
51087_chromosome_1	1853122	ins	G	GA
51087_chromosome_1	1911102	ins	G	GT	CDS	frameshift_variant c.12dupA p.His5fs	mutT	8-oxo-dGTP diphosphatase MutT
51087_chromosome_2	143605	ins	G	GA	CDS	frameshift_variant c.511dupA p.Arg171fs	metF	methylenetetrahydrofolate reductase
51087_chromosome_2	291901	ins	A	AC	CDS	frameshift_variant c.829dupG p.Val277fs	glmS	glutamine--fructose-6-phosphate transaminase (isomerizing)
51087_chromosome_2	401455	del	TGCG	T	CDS	disruptive_inframe_deletion c.447_449delGCG p.Arg150del	atoS	two-component system sensor histidine kinase AtoS
51087_chromosome_2	601028	del	GT	G
51087_chromosome_2	792719	ins	G	GA	CDS	frameshift_variant c.59dupA p.Lys21fs		FliM/FliN family flagellar motor switch protein
51087_chromosome_2	1187079	del	GT	G
51087_chromosome_3	176224	ins	G	GT	CDS	frameshift_variant c.842dupT p.Leu282fs		ABC transporter ATP-binding protein
51087_chromosome_3	453165	ins	A	AT	CDS	frameshift_variant c.43dupA p.Ile15fs	eutR	HTH-type transcriptional regulator EutR
51087_chromosome_3	468846	del	TC	T	CDS	frameshift_variant c.38delG p.Gly13fs	eutP	EutP/PduV family microcompartment system protein
51087_chromosome_3	479261	del	GT	G	CDS	frameshift_variant c.368delA p.Asn123fs		acyclic terpene utilization AtuA family protein
Alterations: 46903
Chromosome	Position	Type	Reference	Alternative	Type	Effect	Gene	Product
51087_chromosome_1	80788	ins	G	GT
51087_chromosome_1	114759	ins	G	GA
51087_chromosome_1	268208	snp	T	C	CDS	synonymous_variant c.609T>C p.Cys203Cys		HNH endonuclease
51087_chromosome_1	283591	ins	G	GT
51087_chromosome_1	306765	del	CA	C	CDS	frameshift_variant c.1966delA p.Thr656fs	helD	DNA helicase IV
51087_chromosome_1	473460	ins	G	GA	CDS	frameshift_variant c.109dupA p.Thr37fs		hypothetical protein
51087_chromosome_1	533781	ins	G	GT	CDS	frameshift_variant c.660dupA p.Arg221fs	hemF	oxygen-dependent coproporphyrinogen oxidase
51087_chromosome_1	805858	ins	A	AAT
51087_chromosome_1	887292	ins	T	TTACC	CDS	frameshift_variant&stop_gained c.1360_1363dupGGTA p.Asn455fs	argS	arginine--tRNA ligase
51087_chromosome_1	963324	del	CA	C
51087_chromosome_1	993355	ins	G	GT	CDS	frameshift_variant c.771dupT p.Leu258fs		PLP-dependent aminotransferase family protein
51087_chromosome_1	1128743	ins	C	CA
51087_chromosome_1	1230627	ins	G	GT	CDS	frameshift_variant c.65dupT p.Arg23fs	sapF	peptide ABC transporter ATP-binding protein SapF
51087_chromosome_1	1304383	ins	G	GA	CDS	frameshift_variant c.69dupA p.Phe24fs		metal ABC transporter substrate-binding protein
51087_chromosome_1	1630724	ins	G	GT	CDS	frameshift_variant c.344dupA p.Asn115fs	rcnA	nickel/cobalt efflux transporter RcnA
51087_chromosome_1	1647488	del	GA	G	CDS	frameshift_variant c.244delA p.Thr82fs		hypothetical protein
51087_chromosome_1	1701678	ins	C	CA
51087_chromosome_1	1752980	del	TGGCTGTTCA	T	CDS	disruptive_inframe_deletion c.252_260delTGAACAGCC p.Glu85_Pro87del		hypothetical protein
51087_chromosome_1	1779182	snp	C	T	CDS	missense_variant c.224C>T p.Ala75Val		hypothetical protein
51087_chromosome_1	1888849	del	TA	T
51087_chromosome_1	2059753	complex	GGTA	TGCG
51087_chromosome_1	2059801	snp	G	A
51087_chromosome_1	2059821	snp	T	C
51087_chromosome_1	2059888	snp	T	C
51087_chromosome_1	2059973	snp	T	C	CDS	synonymous_variant c.84T>C p.Ala28Ala		integrase arm-type DNA-binding domain-containing protein
51087_chromosome_1	2059997	snp	T	C	CDS	synonymous_variant c.108T>C p.Gly36Gly		integrase arm-type DNA-binding domain-containing protein
51087_chromosome_1	2060063	snp	G	A	CDS	synonymous_variant c.174G>A p.Lys58Lys		integrase arm-type DNA-binding domain-containing protein
51087_chromosome_1	2060072	snp	G	A	CDS	synonymous_variant c.183G>A p.Thr61Thr		integrase arm-type DNA-binding domain-containing protein
51087_chromosome_1	2060084	complex	CCCGGCTC	TCCTGCGT	CDS	synonymous_variant c.195_202delCCCGGCTCinsTCCTGCGT p.69		integrase arm-type DNA-binding domain-containing protein
51087_chromosome_1	2060123	snp	T	C	CDS	synonymous_variant c.234T>C p.Arg78Arg		integrase arm-type DNA-binding domain-containing protein
51087_chromosome_1	2060147	snp	G	A	CDS	synonymous_variant c.258G>A p.Ala86Ala		integrase arm-type DNA-binding domain-containing protein
51087_chromosome_1	2060155	complex	AGATCATC	GGGTCACT	CDS	missense_variant c.266_273delAGATCATCinsGGGTCACT p.LysIleIle89ArgValThr		integrase arm-type DNA-binding domain-containing protein
51087_chromosome_1	2060225	snp	A	G	CDS	synonymous_variant c.336A>G p.Gly112Gly		integrase arm-type DNA-binding domain-containing protein
51087_chromosome_1	2060231	snp	C	T	CDS	synonymous_variant c.342C>T p.Arg114Arg		integrase arm-type DNA-binding domain-containing protein
51087_chromosome_1	2060237	complex	CGAT	TGAA	CDS	missense_variant c.348_351delCGATinsTGAA p.Asp117Glu		integrase arm-type DNA-binding domain-containing protein
51087_chromosome_1	2060288	snp	C	T	CDS	synonymous_variant c.399C>T p.Arg133Arg		integrase arm-type DNA-binding domain-containing protein
51087_chromosome_1	2060318	snp	A	T	CDS	synonymous_variant c.429A>T p.Pro143Pro		integrase arm-type DNA-binding domain-containing protein
51087_chromosome_1	2060333	snp	G	A	CDS	synonymous_variant c.444G>A p.Arg148Arg		integrase arm-type DNA-binding domain-containing protein
51087_chromosome_1	2060342	snp	A	C	CDS	synonymous_variant c.453A>C p.Ala151Ala		integrase arm-type DNA-binding domain-containing protein
51087_chromosome_1	2060357	snp	T	C	CDS	synonymous_variant c.468T>C p.Arg156Arg		integrase arm-type DNA-binding domain-containing protein
51087_chromosome_1	2060540	snp	A	G	CDS	synonymous_variant c.651A>G p.Ser217Ser		integrase arm-type DNA-binding domain-containing protein
51087_chromosome_1	2060594	snp	A	G	CDS	synonymous_variant c.705A>G p.Ser235Ser		integrase arm-type DNA-binding domain-containing protein
51087_chromosome_1	2060618	snp	C	A	CDS	synonymous_variant c.729C>A p.Arg243Arg		integrase arm-type DNA-binding domain-containing protein
51087_chromosome_1	2060633	complex	TGTGTTT	CGTATTC	CDS	synonymous_variant c.744_750delTGTGTTTinsCGTATTC p.251		integrase arm-type DNA-binding domain-containing protein
51087_chromosome_1	2060648	snp	C	G	CDS	synonymous_variant c.759C>G p.Gly253Gly		integrase arm-type DNA-binding domain-containing protein
51087_chromosome_1	2060657	snp	C	G	CDS	synonymous_variant c.768C>G p.Pro256Pro		integrase arm-type DNA-binding domain-containing protein
51087_chromosome_1	2060666	snp	A	G	CDS	synonymous_variant c.777A>G p.Leu259Leu		integrase arm-type DNA-binding domain-containing protein
51087_chromosome_1	2060672	snp	T	G	CDS	synonymous_variant c.783T>G p.Ala261Ala		integrase arm-type DNA-binding domain-containing protein
51087_chromosome_1	2060693	snp	T	C	CDS	synonymous_variant c.804T>C p.Asp268Asp		integrase arm-type DNA-binding domain-containing protein
51087_chromosome_1	2060705	snp	C	T	CDS	synonymous_variant c.816C>T p.Ser272Ser		integrase arm-type DNA-binding domain-containing protein
51087_chromosome_1	2060711	complex	AACA	GACG	CDS	synonymous_variant c.822_825delAACAinsGACG p.276		integrase arm-type DNA-binding domain-containing protein
51087_chromosome_1	2060720	snp	T	G	CDS	synonymous_variant c.831T>G p.Pro277Pro		integrase arm-type DNA-binding domain-containing protein
51087_chromosome_1	2060732	snp	T	A	CDS	synonymous_variant c.843T>A p.Ser281Ser		integrase arm-type DNA-binding domain-containing protein
51087_chromosome_1	2060741	snp	T	G	CDS	synonymous_variant c.852T>G p.Ser284Ser		integrase arm-type DNA-binding domain-containing protein
51087_chromosome_1	2060759	complex	ATTA	GTTG	CDS	synonymous_variant c.870_873delATTAinsGTTG p.292		integrase arm-type DNA-binding domain-containing protein
51087_chromosome_1	2060790	snp	A	G	CDS	missense_variant c.901A>G p.Thr301Ala		integrase arm-type DNA-binding domain-containing protein
51087_chromosome_1	2060802	complex	TTATAC	CTCTAT	CDS	synonymous_variant c.913_918delTTATACinsCTCTAT p.307		integrase arm-type DNA-binding domain-containing protein
51087_chromosome_1	2060823	snp	C	T	CDS	synonymous_variant c.934C>T p.Leu312Leu		integrase arm-type DNA-binding domain-containing protein
51087_chromosome_1	2060834	complex	GAACACT	AAAAACA	CDS	missense_variant c.945_951delGAACACTinsAAAAACA p.Asn316Lys		integrase arm-type DNA-binding domain-containing protein
51087_chromosome_1	2060852	complex	CTTACTACCCTCC	TTTGCTGCCATCG	CDS	synonymous_variant c.963_975delCTTACTACCCTCCinsTTTGCTGCCATCG p.326		integrase arm-type DNA-binding domain-containing protein
51087_chromosome_1	2060876	snp	A	G	CDS	synonymous_variant c.987A>G p.Lys329Lys		integrase arm-type DNA-binding domain-containing protein
51087_chromosome_1	2060882	snp	A	C	CDS	synonymous_variant c.993A>C p.Ile331Ile		integrase arm-type DNA-binding domain-containing protein
51087_chromosome_1	2060899	complex	GAGGT	AAGGC	CDS	missense_variant c.1010_1014delGAGGTinsAAGGC p.Arg337Lys		integrase arm-type DNA-binding domain-containing protein
51087_chromosome_1	2060954	snp	G	C	CDS	synonymous_variant c.1065G>C p.Leu355Leu		integrase arm-type DNA-binding domain-containing protein
51087_chromosome_1	2061013	snp	T	C	CDS	missense_variant c.1124T>C p.Leu375Pro		integrase arm-type DNA-binding domain-containing protein
51087_chromosome_1	2061078	complex	GCC	ACT	CDS	missense_variant c.1189_1191delGCCinsACT p.Ala397Thr		integrase arm-type DNA-binding domain-containing protein
51087_chromosome_1	2061111	snp	C	T
51087_chromosome_1	2061131	snp	A	G
51087_chromosome_1	2061175	complex	TAGCC	CAGCT
51087_chromosome_1	2061192	complex	TACT	CACA
51087_chromosome_1	2061222	complex	GTCAC	ATTGT
51087_chromosome_1	2061234	complex	CACAC	TACAT
51087_chromosome_1	2061262	snp	T	C
51087_chromosome_2	47157	ins	G	GA
51087_chromosome_2	58668	del	CGCCAT	C	CDS	frameshift_variant c.478_482delATGGC p.Met160fs	kefB	glutathione-regulated potassium-efflux system protein KefB
51087_chromosome_2	143605	ins	G	GA	CDS	frameshift_variant c.511dupA p.Arg171fs	metF	methylenetetrahydrofolate reductase
51087_chromosome_2	401455	del	TGCG	T	CDS	disruptive_inframe_deletion c.447_449delGCG p.Arg150del	atoS	two-component system sensor histidine kinase AtoS
51087_chromosome_2	560173	snp	T	C	CDS	stop_lost c.700T>C p.Ter234Glnext*?	recQ	ATP-dependent DNA helicase RecQ
51087_chromosome_2	601028	del	GT	G
51087_chromosome_2	792719	ins	G	GA	CDS	frameshift_variant c.59dupA p.Lys21fs		FliM/FliN family flagellar motor switch protein
51087_chromosome_2	876578	snp	T	C
51087_chromosome_2	943573	snp	A	C	CDS	missense_variant c.1244A>C p.Glu415Ala		hydrogenase 4 subunit F
51087_chromosome_2	1028763	ins	A	AG
51087_chromosome_2	1187079	del	GT	G
51087_chromosome_2	1270280	snp	C	T
51087_chromosome_2	1270289	snp	G	A
51087_chromosome_2	1270298	complex	GTTA	AACG
51087_chromosome_2	1270330	snp	C	T
51087_chromosome_2	1270395	snp	G	A	CDS	missense_variant c.148C>T p.Pro50Ser		AlpA family phage regulatory protein
51087_chromosome_2	1270420	snp	A	C	CDS	synonymous_variant c.123T>G p.Thr41Thr		AlpA family phage regulatory protein
51087_chromosome_2	1270429	snp	A	C	CDS	synonymous_variant c.114T>G p.Pro38Pro		AlpA family phage regulatory protein
51087_chromosome_2	1270453	snp	T	C	CDS	synonymous_variant c.90A>G p.Ala30Ala		AlpA family phage regulatory protein
51087_chromosome_2	1270462	snp	T	C	CDS	synonymous_variant c.81A>G p.Arg27Arg		AlpA family phage regulatory protein
51087_chromosome_2	1270489	snp	A	C	CDS	synonymous_variant c.54T>G p.Thr18Thr		AlpA family phage regulatory protein
51087_chromosome_2	1270507	snp	T	C	CDS	synonymous_variant c.36A>G p.Lys12Lys		AlpA family phage regulatory protein
51087_chromosome_2	1270534	snp	G	A	CDS	synonymous_variant c.9C>T p.Thr3Thr		AlpA family phage regulatory protein
51087_chromosome_2	1270546	snp	T	C
51087_chromosome_2	1270585	snp	A	T	CDS	missense_variant c.558T>A p.Phe186Leu		3'-5' exoribonuclease
51087_chromosome_3	103253	del	GA	G	CDS	frameshift_variant c.127delA p.Ile43fs		YqgE/AlgH family protein
51087_chromosome_3	134196	ins	G	GTTTTTCGCCAGCGCCCGGGCATCCACAC	CDS	frameshift_variant c.1406_1433dupGTGTGGATGCCCGGGCGCTGGCGAAAAA p.Asn478fs		YadA-like family protein
51087_chromosome_3	198488	ins	A	AT	CDS	frameshift_variant c.702dupA p.Ter235fs		TIGR03761 family integrating conjugative element protein
51087_chromosome_3	424047	ins	G	GA	CDS	frameshift_variant c.543dupA p.Pro182fs		RNA 2'-phosphotransferase
51087_chromosome_3	479261	del	GT	G	CDS	frameshift_variant c.368delA p.Asn123fs		acyclic terpene utilization AtuA family protein
51087_chromosome_3	493773	snp	T	C	CDS	missense_variant c.1082T>C p.Val361Ala		cobalt-precorrin-5B (C(1))-methyltransferase
51087_chromosome_4	15864	complex	CTA	TCG
51087_chromosome_4	15878	snp	T	C
51087_chromosome_4	15884	snp	T	C
51087_chromosome_4	15896	complex	ACC	GCT
51087_chromosome_4	15905	snp	G	T
51087_chromosome_4	15932	snp	T	A
51087_chromosome_4	15960	snp	A	C
51087_chromosome_4	16105	snp	G	A	CDS	synonymous_variant c.123G>A p.Ala41Ala		DUF1441 family protein
51087_chromosome_4	16156	snp	C	G	CDS	synonymous_variant c.174C>G p.Val58Val		DUF1441 family protein
51087_chromosome_4	17244	snp	A	G	CDS	synonymous_variant c.762A>G p.Gly254Gly		phage terminase large subunit family protein
51087_chromosome_4	17857	snp	C	T	CDS	missense_variant c.1375C>T p.Arg459Cys		phage terminase large subunit family protein
51087_chromosome_4	19123	snp	C	T	CDS	synonymous_variant c.315C>T p.Asp105Asp		phage portal protein
51087_chromosome_4	19217	snp	A	G	CDS	missense_variant c.409A>G p.Thr137Ala		phage portal protein
51087_chromosome_4	19285	snp	T	G	CDS	missense_variant c.477T>G p.Ser159Arg		phage portal protein
51087_chromosome_4	19495	snp	T	G	CDS	synonymous_variant c.687T>G p.Leu229Leu		phage portal protein
51087_chromosome_4	19546	snp	C	T	CDS	synonymous_variant c.738C>T p.Gly246Gly		phage portal protein
51087_chromosome_4	19567	snp	T	C	CDS	synonymous_variant c.759T>C p.Ala253Ala		phage portal protein
51087_chromosome_4	19612	snp	C	T	CDS	synonymous_variant c.804C>T p.Ala268Ala		phage portal protein
51087_chromosome_4	19624	snp	A	G	CDS	synonymous_variant c.816A>G p.Gly272Gly		phage portal protein
51087_chromosome_4	19738	snp	T	C	CDS	synonymous_variant c.930T>C p.Gly310Gly		phage portal protein
51087_chromosome_4	19753	snp	T	C	CDS	synonymous_variant c.945T>C p.Asp315Asp		phage portal protein
51087_chromosome_4	19765	snp	A	G	CDS	synonymous_variant c.957A>G p.Pro319Pro		phage portal protein
51087_chromosome_4	19777	snp	T	C	CDS	synonymous_variant c.969T>C p.Ser323Ser		phage portal protein
51087_chromosome_4	19801	complex	GGTG	AGTA	CDS	synonymous_variant c.993_996delGGTGinsAGTA p.333		phage portal protein
51087_chromosome_4	20248	snp	G	A	CDS	synonymous_variant c.1440G>A p.Ala480Ala		phage portal protein
51087_chromosome_4	20393	snp	G	A	CDS	synonymous_variant c.138G>A p.Ser46Ser		Clp protease ClpP
51087_chromosome_4	20646	snp	C	T	CDS	missense_variant c.391C>T p.Arg131Trp		Clp protease ClpP
51087_chromosome_4	20750	snp	T	G	CDS	missense_variant c.495T>G p.Asp165Glu		Clp protease ClpP
51087_chromosome_4	20792	snp	C	T	CDS	synonymous_variant c.537C>T p.Asp179Asp		Clp protease ClpP
51087_chromosome_4	20955	complex	AAT	GAC	CDS	missense_variant c.700_702delAATinsGAC p.Asn234Asp		Clp protease ClpP
51087_chromosome_4	20989	complex	AGACTCAGC	TGA	CDS	missense_variant&conservative_inframe_deletion c.734_742delAGACTCAGCinsTGA p.Glu245_Pro248delinsValThr		Clp protease ClpP
51087_chromosome_4	21019	snp	A	G	CDS	missense_variant c.764A>G p.Asp255Gly		Clp protease ClpP
51087_chromosome_4	21432	snp	G	A	CDS	missense_variant c.1177G>A p.Ala393Thr		Clp protease ClpP
51087_chromosome_4	21484	snp	C	T	CDS	missense_variant c.1229C>T p.Thr410Met		Clp protease ClpP
51087_chromosome_4	22076	snp	T	G	CDS	synonymous_variant c.1821T>G p.Thr607Thr		Clp protease ClpP
51087_chromosome_4	22163	snp	T	C	CDS	synonymous_variant c.1908T>C p.Asn636Asn		Clp protease ClpP
51087_chromosome_4	22438	snp	C	T	CDS	missense_variant c.61C>T p.Pro21Ser		DUF2190 family protein
51087_chromosome_4	22577	snp	T	C	CDS	missense_variant c.200T>C p.Val67Ala		DUF2190 family protein
51087_chromosome_4	22609	snp	C	T	CDS	synonymous_variant c.232C>T p.Leu78Leu		DUF2190 family protein
51087_chromosome_4	23398	complex	TCA	CCG	CDS	missense_variant c.395_397delTCAinsCCG p.IleSer132ThrGly		phage tail protein
51087_chromosome_4	23432	snp	A	G	CDS	synonymous_variant c.429A>G p.Lys143Lys		phage tail protein
51087_chromosome_4	23438	snp	T	C	CDS	synonymous_variant c.435T>C p.Pro145Pro		phage tail protein
51087_chromosome_4	23444	complex	TACT	AACC	CDS	synonymous_variant c.441_444delTACTinsAACC p.149		phage tail protein
51087_chromosome_4	23489	snp	G	T	CDS	synonymous_variant c.486G>T p.Leu162Leu		phage tail protein
51087_chromosome_4	23992	snp	C	T	CDS	synonymous_variant c.18C>T p.Asn6Asn		phage tail protein
51087_chromosome_4	24044	snp	G	A	CDS	missense_variant c.70G>A p.Glu24Lys		phage tail protein
51087_chromosome_4	24064	snp	T	C	CDS	synonymous_variant c.90T>C p.Asn30Asn		phage tail protein
51087_chromosome_4	24097	snp	A	G	CDS	synonymous_variant c.123A>G p.Ala41Ala		phage tail protein
51087_chromosome_4	24645	snp	C	T	CDS	missense_variant c.140C>T p.Ala47Val		phage minor tail protein G
51087_chromosome_4	24697	snp	T	C	CDS	synonymous_variant c.192T>C p.Asn64Asn		phage minor tail protein G
51087_chromosome_4	24712	complex	CCGT	ACGC	CDS	synonymous_variant c.207_210delCCGTinsACGC p.71		phage minor tail protein G
51087_chromosome_4	24740	snp	C	G	CDS	missense_variant c.235C>G p.Pro79Ala		phage minor tail protein G
51087_chromosome_4	25041	complex	TT	CC	CDS	missense_variant c.111_112delTTinsCC p.Tyr38His		phage tail assembly protein T
51087_chromosome_4	25258	snp	T	A	CDS	missense_variant c.39T>A p.Ser13Arg		phage tail tape measure protein
51087_chromosome_4	25570	snp	A	G	CDS	synonymous_variant c.351A>G p.Arg117Arg		phage tail tape measure protein
51087_chromosome_4	25819	snp	G	A	CDS	synonymous_variant c.600G>A p.Val200Val		phage tail tape measure protein
51087_chromosome_4	25858	snp	T	C	CDS	synonymous_variant c.639T>C p.Tyr213Tyr		phage tail tape measure protein
51087_chromosome_4	25864	complex	GGCGCAA	TGCACAG	CDS	synonymous_variant c.645_651delGGCGCAAinsTGCACAG p.218		phage tail tape measure protein
51087_chromosome_4	25876	snp	T	C	CDS	synonymous_variant c.657T>C p.Gly219Gly		phage tail tape measure protein
51087_chromosome_4	25954	snp	C	T	CDS	synonymous_variant c.735C>T p.Asn245Asn		phage tail tape measure protein
51087_chromosome_4	25964	snp	G	T	CDS	missense_variant c.745G>T p.Ala249Ser		phage tail tape measure protein
51087_chromosome_4	25989	snp	G	A	CDS	missense_variant c.770G>A p.Gly257Asp		phage tail tape measure protein
51087_chromosome_4	26044	snp	T	C	CDS	synonymous_variant c.825T>C p.Gly275Gly		phage tail tape measure protein
51087_chromosome_4	26068	snp	A	G	CDS	synonymous_variant c.849A>G p.Ala283Ala		phage tail tape measure protein
51087_chromosome_4	26089	snp	A	G	CDS	synonymous_variant c.870A>G p.Glu290Glu		phage tail tape measure protein
51087_chromosome_4	26260	snp	A	G	CDS	synonymous_variant c.1041A>G p.Val347Val		phage tail tape measure protein
51087_chromosome_4	26281	snp	T	C	CDS	synonymous_variant c.1062T>C p.Ala354Ala		phage tail tape measure protein
51087_chromosome_4	26305	snp	G	A	CDS	synonymous_variant c.1086G>A p.Gly362Gly		phage tail tape measure protein
51087_chromosome_4	26968	complex	GCAA	ACCT	CDS	missense_variant c.1749_1752delGCAAinsACCT p.Gln584Pro		phage tail tape measure protein
51087_chromosome_4	26982	snp	T	C	CDS	missense_variant c.1763T>C p.Val588Ala		phage tail tape measure protein
51087_chromosome_4	27019	snp	T	C	CDS	synonymous_variant c.1800T>C p.Asp600Asp		phage tail tape measure protein
51087_chromosome_4	27025	complex	AG	GA	CDS	missense_variant c.1806_1807delAGinsGA p.Ala603Thr		phage tail tape measure protein
51087_chromosome_4	27040	snp	G	C	CDS	synonymous_variant c.1821G>C p.Arg607Arg		phage tail tape measure protein
51087_chromosome_4	27050	snp	A	G	CDS	missense_variant c.1831A>G p.Ile611Val		phage tail tape measure protein
51087_chromosome_4	27061	snp	C	A	CDS	synonymous_variant c.1842C>A p.Gly614Gly		phage tail tape measure protein
51087_chromosome_4	27067	snp	G	A	CDS	synonymous_variant c.1848G>A p.Lys616Lys		phage tail tape measure protein
51087_chromosome_4	27079	snp	A	G	CDS	synonymous_variant c.1860A>G p.Thr620Thr		phage tail tape measure protein
51087_chromosome_4	27100	complex	GCTCGAG	ACTTGAA	CDS	synonymous_variant c.1881_1887delGCTCGAGinsACTTGAA p.630		phage tail tape measure protein
51087_chromosome_4	27115	complex	ACGTGTA	GCGCGTG	CDS	synonymous_variant c.1896_1902delACGTGTAinsGCGCGTG p.635		phage tail tape measure protein
51087_chromosome_4	27126	complex	AG	GA	CDS	missense_variant c.1907_1908delAGinsGA p.Lys636Arg		phage tail tape measure protein
51087_chromosome_4	27133	snp	T	C	CDS	synonymous_variant c.1914T>C p.His638His		phage tail tape measure protein
51087_chromosome_4	27166	snp	C	T	CDS	synonymous_variant c.1947C>T p.Arg649Arg		phage tail tape measure protein
51087_chromosome_4	27175	snp	G	T	CDS	synonymous_variant c.1956G>T p.Leu652Leu		phage tail tape measure protein
51087_chromosome_4	27190	snp	A	T	CDS	synonymous_variant c.1971A>T p.Ala657Ala		phage tail tape measure protein
51087_chromosome_4	27199	complex	TATC	CATT	CDS	synonymous_variant c.1980_1983delTATCinsCATT p.662		phage tail tape measure protein
51087_chromosome_4	27220	snp	C	T	CDS	synonymous_variant c.2001C>T p.Gly667Gly		phage tail tape measure protein
51087_chromosome_4	27248	snp	G	A	CDS	missense_variant c.2029G>A p.Ala677Thr		phage tail tape measure protein
51087_chromosome_4	27685	snp	A	G	CDS	synonymous_variant c.2466A>G p.Lys822Lys		phage tail tape measure protein
51087_chromosome_4	27691	snp	T	C	CDS	synonymous_variant c.2472T>C p.Asn824Asn		phage tail tape measure protein
51087_chromosome_4	27697	snp	T	G	CDS	synonymous_variant c.2478T>G p.Arg826Arg		phage tail tape measure protein
51087_chromosome_4	27709	complex	GTCG	ATCT	CDS	synonymous_variant c.2490_2493delGTCGinsATCT p.832		phage tail tape measure protein
51087_chromosome_4	27733	snp	A	G	CDS	synonymous_variant c.2514A>G p.Glu838Glu		phage tail tape measure protein
51087_chromosome_4	28218	snp	T	C	CDS	synonymous_variant c.72T>C p.Arg24Arg		phage tail protein
51087_chromosome_4	28227	complex	TGGCTAT	CGGGTAC	CDS	synonymous_variant c.81_87delTGGCTATinsCGGGTAC p.30		phage tail protein
51087_chromosome_4	28239	complex	GCGGCGGCCG	ACGTCGTCCT	CDS	synonymous_variant c.93_102delGCGGCGGCCGinsACGTCGTCCT p.35		phage tail protein
51087_chromosome_4	28262	complex	CT	TC	CDS	missense_variant c.116_117delCTinsTC p.Thr39Ile		phage tail protein
51087_chromosome_4	30789	snp	C	T
51087_chromosome_4	31085	snp	A	G	CDS	missense_variant c.224A>G p.Lys75Arg		KilA-N domain-containing protein
51087_chromosome_4	31398	snp	G	A	CDS	synonymous_variant c.537G>A p.Leu179Leu		KilA-N domain-containing protein
51087_chromosome_4	31518	snp	T	C	CDS	synonymous_variant c.657T>C p.Ile219Ile		KilA-N domain-containing protein
51087_chromosome_4	31916	snp	G	C	CDS	synonymous_variant c.261G>C p.Leu87Leu		phage minor tail protein L
51087_chromosome_4	31937	snp	A	G	CDS	synonymous_variant c.282A>G p.Gln94Gln		phage minor tail protein L
51087_chromosome_4	32297	snp	T	C	CDS	synonymous_variant c.642T>C p.Leu214Leu		phage minor tail protein L
51087_chromosome_4	32315	snp	T	C	CDS	synonymous_variant c.660T>C p.Arg220Arg		phage minor tail protein L
51087_chromosome_4	32385	snp	T	C	CDS	missense_variant c.14T>C p.Val5Ala		C40 family peptidase
51087_chromosome_4	32501	snp	T	C	CDS	missense_variant c.130T>C p.Tyr44His		C40 family peptidase
51087_chromosome_4	32612	snp	A	G	CDS	missense_variant c.241A>G p.Thr81Ala		C40 family peptidase
51087_chromosome_4	32767	snp	C	T	CDS	synonymous_variant c.396C>T p.Ile132Ile		C40 family peptidase
51087_chromosome_4	32809	snp	C	T	CDS	synonymous_variant c.438C>T p.His146His		C40 family peptidase
51087_chromosome_4	32899	snp	T	C	CDS	synonymous_variant c.528T>C p.Cys176Cys		C40 family peptidase
51087_chromosome_4	32943	snp	A	C	CDS	missense_variant c.572A>C p.Glu191Ala		C40 family peptidase
51087_chromosome_4	33090	snp	T	C	CDS	missense_variant c.719T>C p.Val240Ala		tail assembly protein
51087_chromosome_4	33516	snp	C	T	CDS	synonymous_variant c.513C>T p.Thr171Thr		tail assembly protein
51087_chromosome_4	33558	snp	G	T	CDS	missense_variant c.555G>T p.Met185Ile		tail assembly protein
51087_chromosome_4	33973	snp	C	T	CDS	missense_variant c.313C>T p.Pro105Ser		host specificity protein J
51087_chromosome_4	34412	snp	A	G	CDS	missense_variant c.752A>G p.Gln251Arg		host specificity protein J
51087_chromosome_4	39041	snp	C	T	CDS	synonymous_variant c.135C>T p.His45His		hypothetical protein
51087_chromosome_4	218547	ins	T	TA
Citrobacter freundii
Clade: 1
Ref: Cfr-48658
Alterations: 49942
Chromosome	Position	Type	Reference	Alternative	Type	Effect	Gene	Product
NODE_2_length_131846_cov_50.360889	56719	snp	T	C
NODE_3_length_121751_cov_18.504843	25618	snp	C	A
NODE_3_length_121751_cov_18.504843	25639	snp	T	A
NODE_6_length_112456_cov_17.801485	69594	snp	T	G
NODE_10_length_93125_cov_17.922117	65907	snp	C	A
NODE_10_length_93125_cov_17.922117	65987	snp	A	C
NODE_11_length_89074_cov_17.801489	9125	snp	C	A
NODE_14_length_78260_cov_52.636184	74861	snp	T	G	CDS	missense_variant c.729T>G p.Asn243Lys	fghA	S-formylglutathione hydrolase
NODE_18_length_74227_cov_17.455236	809	snp	C	A
NODE_18_length_74227_cov_17.455236	828	complex	CTGAC	ATGAA
NODE_18_length_74227_cov_17.455236	67291	snp	T	G
NODE_18_length_74227_cov_17.455236	73876	snp	G	T
NODE_19_length_69093_cov_17.703202	18	snp	C	T
NODE_19_length_69093_cov_17.703202	25704	complex	AAAATTA	CAAAGTT
NODE_19_length_69093_cov_17.703202	25718	snp	G	T
NODE_19_length_69093_cov_17.703202	25725	complex	AAA	CAG
NODE_19_length_69093_cov_17.703202	25733	complex	AAAAGGGGGGGT	GAAACGGCGGGG
NODE_19_length_69093_cov_17.703202	25751	snp	C	A
NODE_21_length_67268_cov_17.793658	67215	snp	C	T	CDS	missense_variant c.11G>A p.Ser4Asn		catecholate siderophore receptor Fiu
NODE_22_length_65210_cov_20.321666	32284	snp	C	T	CDS	synonymous_variant c.501C>T p.Asp167Asp	tuf	elongation factor Tu
NODE_22_length_65210_cov_20.321666	32497	snp	A	G	CDS	synonymous_variant c.714A>G p.Lys238Lys	tuf	elongation factor Tu
NODE_26_length_58237_cov_21.177732	30918	snp	A	C
NODE_26_length_58237_cov_21.177732	32608	snp	A	C	CDS	missense_variant c.529T>G p.Tyr177Asp		cytochrome b
NODE_28_length_56508_cov_18.332736	5079	snp	A	G
NODE_31_length_51867_cov_18.049188	35	complex	ACCG	TGCC
NODE_31_length_51867_cov_18.049188	11266	snp	G	T
NODE_31_length_51867_cov_18.049188	12241	snp	C	A
NODE_32_length_51522_cov_16.422395	51425	complex	AAAG	GAAT
NODE_32_length_51522_cov_16.422395	51433	snp	G	T
NODE_32_length_51522_cov_16.422395	51440	snp	G	A
NODE_32_length_51522_cov_16.422395	51475	complex	TG	GA
NODE_35_length_48712_cov_17.792035	72	snp	T	G
NODE_35_length_48712_cov_17.792035	27510	snp	T	G
NODE_38_length_46995_cov_18.404476	268	snp	T	G
NODE_40_length_44319_cov_20.019325	763	snp	C	T	CDS	missense_variant c.763C>T p.Pro255Ser		EAL domain-containing protein
NODE_40_length_44319_cov_20.019325	770	snp	T	G	CDS	missense_variant c.770T>G p.Phe257Cys		EAL domain-containing protein
NODE_40_length_44319_cov_20.019325	775	snp	C	G	CDS	missense_variant c.775C>G p.His259Asp		EAL domain-containing protein
NODE_40_length_44319_cov_20.019325	785	snp	C	A	CDS	stop_gained c.785C>A p.Ser262*		EAL domain-containing protein
NODE_40_length_44319_cov_20.019325	814	complex	CTAT	ATAA	CDS	missense_variant c.814_817delCTATinsATAA p.LeuPhe272IleIle		EAL domain-containing protein
NODE_40_length_44319_cov_20.019325	2389	snp	C	A
NODE_43_length_41712_cov_18.996104	7421	snp	G	A
NODE_43_length_41712_cov_18.996104	34155	snp	A	C	CDS	missense_variant c.88T>G p.Ser30Ala		flotillin family protein
NODE_43_length_41712_cov_18.996104	34161	complex	AAACCCCAAA	TAATCCCGAT	CDS	missense_variant c.73_82delTTTGGGGTTTinsATCGGGATTA p.PheGlyValPhe25IleGlyIleIle		flotillin family protein
NODE_44_length_40135_cov_17.336233	32940	snp	A	T
NODE_44_length_40135_cov_17.336233	32954	snp	T	A
NODE_48_length_35685_cov_18.867512	35666	snp	G	T
NODE_51_length_33658_cov_17.888551	23595	del	AT	A
NODE_52_length_33466_cov_18.466991	577	snp	G	A	CDS	missense_variant c.577G>A p.Gly193Arg		lipopolysaccharide 1,2-glucosyltransferase
NODE_55_length_32246_cov_19.029048	27171	snp	G	T
NODE_70_length_26576_cov_18.253771	19	snp	T	A	CDS	missense_variant c.19T>A p.Ser7Thr		EAL domain-containing protein
NODE_86_length_22754_cov_16.966191	912	snp	G	T
NODE_86_length_22754_cov_16.966191	931	snp	T	A
NODE_86_length_22754_cov_16.966191	938	snp	G	T
NODE_92_length_18558_cov_19.062243	18513	snp	T	C
NODE_92_length_18558_cov_19.062243	18520	complex	TGGT	CGGA
NODE_103_length_16569_cov_16.391134	4168	snp	A	T
NODE_114_length_14539_cov_17.527963	21	complex	CGC	TGA
NODE_117_length_13769_cov_17.341299	9203	snp	C	A
NODE_117_length_13769_cov_17.341299	9216	snp	G	T
NODE_117_length_13769_cov_17.341299	9234	snp	C	A
NODE_117_length_13769_cov_17.341299	9248	snp	C	A
NODE_117_length_13769_cov_17.341299	9259	snp	T	A
NODE_117_length_13769_cov_17.341299	9279	snp	C	A
NODE_117_length_13769_cov_17.341299	9286	complex	GCAAGTTT	TCAATTTA
NODE_117_length_13769_cov_17.341299	9300	snp	C	A
NODE_117_length_13769_cov_17.341299	9306	snp	G	A
NODE_117_length_13769_cov_17.341299	9324	snp	T	G
NODE_117_length_13769_cov_17.341299	9330	snp	T	G
NODE_117_length_13769_cov_17.341299	9337	snp	C	A
NODE_139_length_7682_cov_18.698213	14	del	CT	C
NODE_143_length_7402_cov_25.357113	7367	snp	A	C
NODE_146_length_6712_cov_17.651025	6648	snp	A	C
NODE_146_length_6712_cov_17.651025	6659	snp	A	C
NODE_150_length_6249_cov_15.697484	6225	snp	G	T	CDS	missense_variant c.25C>A p.Leu9Ile		helix-turn-helix transcriptional regulator
NODE_153_length_5770_cov_20.121212	281	snp	A	G	CDS	missense_variant c.199A>G p.Ile67Val		type 1 fimbrial protein
NODE_156_length_5362_cov_16.602674	5240	snp	A	C	CDS	initiator_codon_variant c.3T>G p.Ile1?		NapC/NirT family cytochrome c
NODE_156_length_5362_cov_16.602674	5253	snp	A	C
NODE_156_length_5362_cov_16.602674	5284	complex	TAAC	ATAA
NODE_156_length_5362_cov_16.602674	5295	snp	C	A
NODE_156_length_5362_cov_16.602674	5310	snp	C	T
NODE_156_length_5362_cov_16.602674	5316	snp	G	T
NODE_156_length_5362_cov_16.602674	5325	complex	TAAGTGAGT	GAAGAGAGA
NODE_156_length_5362_cov_16.602674	5354	snp	A	T
NODE_157_length_5331_cov_17.866065	21	snp	G	T
NODE_157_length_5331_cov_17.866065	42	snp	G	T
NODE_157_length_5331_cov_17.866065	49	snp	G	T
NODE_157_length_5331_cov_17.866065	63	complex	GTG	TTT
NODE_157_length_5331_cov_17.866065	71	snp	G	T
NODE_158_length_5283_cov_13.773468	5258	snp	C	A	CDS	missense_variant c.245C>A p.Ala82Glu		hypothetical protein
NODE_164_length_4599_cov_19.051431	9	snp	C	A
NODE_171_length_4066_cov_13.136329	15	snp	T	G
NODE_179_length_2931_cov_22.294579	1757	snp	T	G	CDS	synonymous_variant c.258A>C p.Ile86Ile		helix-turn-helix domain-containing protein
NODE_218_length_897_cov_62.219481	130	snp	G	A	CDS	synonymous_variant c.768C>T p.Arg256Arg		IS630-like element ISEc33 family transposase
Alterations: 46338
Chromosome	Position	Type	Reference	Alternative	Type	Effect	Gene	Product
NODE_1_length_149485_cov_19.130766	45722	snp	T	G
NODE_1_length_149485_cov_19.130766	80189	snp	A	G
NODE_2_length_131846_cov_50.360889	56719	snp	T	C
NODE_3_length_121751_cov_18.504843	15	snp	C	A
NODE_3_length_121751_cov_18.504843	66387	snp	G	C	CDS	synonymous_variant c.444G>C p.Ala148Ala	osmY	molecular chaperone OsmY
NODE_3_length_121751_cov_18.504843	103418	snp	C	G	CDS	missense_variant c.304C>G p.Gln102Glu	mog	molybdopterin adenylyltransferase
NODE_6_length_112456_cov_17.801485	69594	snp	T	G
NODE_8_length_107170_cov_19.333249	24681	snp	C	A
NODE_10_length_93125_cov_17.922117	33767	snp	A	G
NODE_11_length_89074_cov_17.801489	9125	snp	C	A
NODE_11_length_89074_cov_17.801489	79322	snp	T	C	CDS	synonymous_variant c.1128T>C p.Thr376Thr	bglX	beta-glucosidase BglX
NODE_12_length_84482_cov_17.552783	19518	snp	T	C
NODE_15_length_77705_cov_42.966253	50779	snp	A	G	CDS	synonymous_variant c.333A>G p.Gln111Gln		TetR/AcrR family transcriptional regulator
NODE_16_length_76553_cov_19.090951	54	snp	C	T
NODE_18_length_74227_cov_17.455236	809	snp	C	A
NODE_18_length_74227_cov_17.455236	828	complex	CTGAC	ATGAA
NODE_18_length_74227_cov_17.455236	73876	snp	G	T
NODE_19_length_69093_cov_17.703202	25704	complex	AAAATTA	CAAAGTT
NODE_19_length_69093_cov_17.703202	25718	snp	G	T
NODE_19_length_69093_cov_17.703202	25725	complex	AAA	CAG
NODE_19_length_69093_cov_17.703202	25733	complex	AAAAGGGGGGGT	GAAACGGCGGGG
NODE_19_length_69093_cov_17.703202	42035	snp	A	G	CDS	synonymous_variant c.456A>G p.Gln152Gln		GMP synthase
NODE_19_length_69093_cov_17.703202	52193	snp	A	G	CDS	missense_variant c.267A>G p.Ile89Met	hemF	oxygen-dependent coproporphyrinogen oxidase
NODE_21_length_67268_cov_17.793658	67215	snp	C	T	CDS	missense_variant c.11G>A p.Ser4Asn		catecholate siderophore receptor Fiu
NODE_22_length_65210_cov_20.321666	5244	snp	A	G	CDS	synonymous_variant c.102T>C p.Thr34Thr	nirB	NADPH-nitrite reductase large subunit
NODE_22_length_65210_cov_20.321666	32284	snp	C	T	CDS	synonymous_variant c.501C>T p.Asp167Asp	tuf	elongation factor Tu
NODE_26_length_58237_cov_21.177732	32608	snp	A	C	CDS	missense_variant c.529T>G p.Tyr177Asp		cytochrome b
NODE_27_length_56890_cov_17.391364	11118	snp	T	G	CDS	stop_lost c.106T>G p.Ter36Gluext*?	pdeR	cyclic di-GMP phosphodiesterase
NODE_27_length_56890_cov_17.391364	35694	snp	T	C	CDS	synonymous_variant c.1242T>C p.Ala414Ala	trpD	bifunctional anthranilate synthase glutamate amidotransferase component TrpG/anthranilate phosphoribosyltransferase TrpD
NODE_28_length_56508_cov_18.332736	48089	snp	T	C	CDS	synonymous_variant c.297A>G p.Val99Val		OmpA family lipoprotein
NODE_30_length_52808_cov_18.574932	2554	snp	G	A
NODE_30_length_52808_cov_18.574932	2567	snp	G	A
NODE_31_length_51867_cov_18.049188	35	complex	ACCG	TGCC
NODE_31_length_51867_cov_18.049188	11266	snp	G	T
NODE_31_length_51867_cov_18.049188	12241	snp	C	A
NODE_32_length_51522_cov_16.422395	51425	complex	AAAG	GAAT
NODE_32_length_51522_cov_16.422395	51433	snp	G	T
NODE_32_length_51522_cov_16.422395	51440	snp	G	A
NODE_32_length_51522_cov_16.422395	51475	complex	TG	GA
NODE_33_length_51116_cov_18.295005	42395	snp	C	A
NODE_35_length_48712_cov_17.792035	72	snp	T	G
NODE_35_length_48712_cov_17.792035	27510	snp	T	G
NODE_38_length_46995_cov_18.404476	268	snp	T	G
NODE_40_length_44319_cov_20.019325	763	snp	C	T	CDS	missense_variant c.763C>T p.Pro255Ser		EAL domain-containing protein
NODE_40_length_44319_cov_20.019325	770	snp	T	G	CDS	missense_variant c.770T>G p.Phe257Cys		EAL domain-containing protein
NODE_40_length_44319_cov_20.019325	775	snp	C	G	CDS	missense_variant c.775C>G p.His259Asp		EAL domain-containing protein
NODE_40_length_44319_cov_20.019325	785	snp	C	A	CDS	stop_gained c.785C>A p.Ser262*		EAL domain-containing protein
NODE_40_length_44319_cov_20.019325	814	complex	CTAT	ATAA	CDS	missense_variant c.814_817delCTATinsATAA p.LeuPhe272IleIle		EAL domain-containing protein
NODE_40_length_44319_cov_20.019325	2389	snp	C	A
NODE_43_length_41712_cov_18.996104	7421	snp	G	A
NODE_43_length_41712_cov_18.996104	23515	snp	C	A	CDS	synonymous_variant c.330C>A p.Val110Val	folB	bifunctional dihydroneopterin aldolase/7,8-dihydroneopterin epimerase
NODE_43_length_41712_cov_18.996104	34155	snp	A	C	CDS	missense_variant c.88T>G p.Ser30Ala		flotillin family protein
NODE_43_length_41712_cov_18.996104	34161	snp	A	T	CDS	missense_variant c.82T>A p.Phe28Ile		flotillin family protein
NODE_43_length_41712_cov_18.996104	34168	complex	AAAAATTACTAAGA	GAAATTAACAAAGC	CDS	missense_variant c.62_75delTCTTAGTAATTTTTinsGCTTTGTTAATTTC p.ValLeuValIle21GlyPheValAsn		flotillin family protein
NODE_51_length_33658_cov_17.888551	85	snp	G	T
NODE_53_length_33218_cov_18.063703	20728	snp	A	C
NODE_53_length_33218_cov_18.063703	20854	snp	C	T
NODE_70_length_26576_cov_18.253771	7262	snp	T	A	CDS	missense_variant c.89A>T p.Gln30Leu	phoQ	two-component system sensor histidine kinase PhoQ
NODE_70_length_26576_cov_18.253771	14071	snp	G	A	CDS	synonymous_variant c.522C>T p.Asp174Asp		cytochrome b
NODE_70_length_26576_cov_18.253771	14083	snp	T	C	CDS	synonymous_variant c.510A>G p.Arg170Arg		cytochrome b
NODE_72_length_25935_cov_17.460074	193	snp	C	A
NODE_79_length_24150_cov_19.884091	16675	snp	G	T	CDS	missense_variant c.293G>T p.Arg98Leu	pmrB	two-component system sensor histidine kinase PmrB
NODE_79_length_24150_cov_19.884091	17278	snp	G	T	CDS	missense_variant c.896G>T p.Ser299Ile	pmrB	two-component system sensor histidine kinase PmrB
NODE_83_length_23408_cov_20.371934	23381	snp	A	C
NODE_83_length_23408_cov_20.371934	23400	snp	T	A
NODE_86_length_22754_cov_16.966191	912	snp	G	T
NODE_86_length_22754_cov_16.966191	931	snp	T	A
NODE_86_length_22754_cov_16.966191	938	snp	G	T
NODE_91_length_18487_cov_15.877285	4076	ins	T	TTGC	CDS	disruptive_inframe_insertion c.30_32dupGCA p.Gln11dup	emrA	multidrug efflux MFS transporter periplasmic adaptor subunit EmrA
NODE_92_length_18558_cov_19.062243	13370	snp	A	G	CDS	synonymous_variant c.294T>C p.Ser98Ser		fimbria/pilus periplasmic chaperone
NODE_92_length_18558_cov_19.062243	18513	snp	T	C
NODE_92_length_18558_cov_19.062243	18520	complex	TGGT	CGGA
NODE_101_length_17242_cov_67.567689	4294	snp	C	T	CDS	synonymous_variant c.81G>A p.Leu27Leu		type II toxin-antitoxin system VapC family toxin
NODE_103_length_16569_cov_16.391134	43	snp	C	A	CDS	missense_variant c.871G>T p.Asp291Tyr		LysR family transcriptional regulator
NODE_103_length_16569_cov_16.391134	48	snp	A	C	CDS	missense_variant c.866T>G p.Val289Gly		LysR family transcriptional regulator
NODE_103_length_16569_cov_16.391134	4168	snp	A	T
NODE_110_length_14876_cov_18.940199	4095	snp	C	T	CDS	stop_gained c.1835G>A p.Trp612*		heme lyase CcmF/NrfE family subunit
NODE_114_length_14539_cov_17.527963	21	complex	CGC	TGA
NODE_117_length_13769_cov_17.341299	9606	snp	G	T	CDS	missense_variant c.230G>T p.Cys77Phe	waaZ	3-deoxy-D-manno-oct-2-ulosonate III transferase WaaZ
NODE_118_length_13633_cov_17.836073	32	snp	T	G
NODE_120_length_12665_cov_16.089009	2380	snp	A	G	CDS	synonymous_variant c.699T>C p.Tyr233Tyr	hyi	hydroxypyruvate isomerase
NODE_145_length_6754_cov_18.357628	1736	snp	T	C	CDS	missense_variant c.106T>C p.Phe36Leu		YceO family protein
NODE_146_length_6712_cov_17.651025	6704	snp	C	A
NODE_147_length_6693_cov_35.054828	1421	snp	A	G	CDS	synonymous_variant c.1717T>C p.Leu573Leu		Tn3-like element ISPa38 family transposase
NODE_150_length_6249_cov_15.697484	2375	snp	T	G
NODE_150_length_6249_cov_15.697484	2441	snp	T	C
NODE_150_length_6249_cov_15.697484	6225	snp	G	T	CDS	missense_variant c.25C>A p.Leu9Ile		helix-turn-helix transcriptional regulator
NODE_153_length_5770_cov_20.121212	281	snp	A	G	CDS	missense_variant c.199A>G p.Ile67Val		type 1 fimbrial protein
NODE_156_length_5362_cov_16.602674	5240	snp	A	C	CDS	initiator_codon_variant c.3T>G p.Ile1?		NapC/NirT family cytochrome c
NODE_156_length_5362_cov_16.602674	5253	snp	A	C
NODE_156_length_5362_cov_16.602674	5284	complex	TAAC	ATAA
NODE_156_length_5362_cov_16.602674	5295	snp	C	A
NODE_156_length_5362_cov_16.602674	5310	snp	C	T
NODE_156_length_5362_cov_16.602674	5316	snp	G	T
NODE_156_length_5362_cov_16.602674	5325	complex	TAAGTGAGT	GAAGAGAGA
NODE_156_length_5362_cov_16.602674	5354	snp	A	T
NODE_157_length_5331_cov_17.866065	42	snp	G	T
NODE_157_length_5331_cov_17.866065	49	snp	G	T
NODE_157_length_5331_cov_17.866065	63	complex	GTG	TTT
NODE_157_length_5331_cov_17.866065	71	snp	G	T
NODE_158_length_5283_cov_13.773468	5258	snp	C	A	CDS	missense_variant c.245C>A p.Ala82Glu		hypothetical protein
NODE_164_length_4599_cov_19.051431	9	snp	C	A
NODE_164_length_4599_cov_19.051431	924	snp	C	A
NODE_164_length_4599_cov_19.051431	962	snp	A	C
NODE_164_length_4599_cov_19.051431	994	snp	C	A
NODE_176_length_3319_cov_29.288221	2104	ins	A	AT	CDS	frameshift_variant c.2104_2105insT p.Lys702fs	pefC	PefC/AfrB family outer membrane usher protein
NODE_179_length_2931_cov_22.294579	1757	snp	T	G	CDS	synonymous_variant c.258A>C p.Ile86Ile		helix-turn-helix domain-containing protein
NODE_181_length_2833_cov_13.056541	1973	snp	G	A
NODE_204_length_1290_cov_21.379192	8	snp	C	A
NODE_209_length_1177_cov_20.795238	1155	snp	C	A
NODE_214_length_927_cov_10.186250	681	snp	A	G	CDS	stop_lost c.247T>C p.Ter83Argext*?		type VI secretion system tip protein VgrG
Clade 2
Ref: Cfr-50935
Alterations: 48846
Chromosome	Position	Type	Reference	Alternative	Type	Effect	Gene	Product
CP070559	109792	del	TA	T	CDS	frameshift_variant&stop_lost c.112delT p.Ter38fs		ABC transporter permease
CP070559	254992	ins	G	GT
CP070559	522298	snp	C	G	CDS	missense_variant c.860C>G p.Pro287Arg	mdtQ	multidrug resistance outer membrane protein MdtQ
CP070559	700941	ins	C	CA	CDS	frameshift_variant c.429dupA p.Arg144fs		energy-coupling factor ABC transporter ATP-binding protein
CP070559	935549	ins	G	GT
CP070559	1060226	del	GA	G
CP070559	1068651	ins	T	TCCGGCTCAGGTAAATCGCAAACGGCCTTTG	CDS	conservative_inframe_insertion c.174_175insGGCTCAGGTAAATCGCAAACGGCCTTTGCC p.Ser58_Leu59insGlySerGlyLysSerGlnThrAlaPheAla		ABC transporter ATP-binding protein
CP070559	1112323	del	CT	C	CDS	frameshift_variant c.127delA p.Ser43fs		exoribonuclease II
CP070559	1167739	ins	G	GT	CDS	frameshift_variant c.408dupA p.Pro137fs		DeoR/GlpR transcriptional regulator
CP070559	1463182	ins	C	CT
CP070559	1561916	snp	T	C	CDS	stop_lost c.860A>G p.Ter287Trpext*?	sufD	Fe-S cluster assembly protein SufD
CP070559	1893789	del	CT	C	CDS	frameshift_variant c.279delA p.Ala94fs		hypothetical protein
CP070559	1972305	del	AT	A
CP070559	2021420	del	AT	A	CDS	frameshift_variant c.3209delA p.Asn1070fs	ftsK	DNA translocase FtsK
CP070559	2266191	del	GT	G	CDS	frameshift_variant c.9delA p.Lys3fs		hypothetical protein
CP070559	2268044	del	GA	G
CP070559	2422903	del	TC	T	CDS	frameshift_variant c.1464delC p.Arg490fs	torS	TMAO reductase system sensor histidine kinase/response regulator TorS
CP070559	2487449	ins	G	GA	CDS	frameshift_variant c.945dupA p.Leu316fs	copA	copper-exporting P-type ATPase CopA
CP070559	3592265	del	CT	C
CP070559	3990748	del	GT	G	CDS	frameshift_variant c.217delA p.Thr73fs	araD	L-ribulose-5-phosphate 4-epimerase
CP070559	4215702	del	GT	G	CDS	frameshift_variant c.465delT p.Gln156fs	kefB	glutathione-regulated potassium-efflux system protein KefB
CP070559	4251841	ins	G	GA
CP070559	4608592	ins	C	CA
CP070559	4722950	ins	G	GT
CP070559	4886573	snp	A	C	CDS	synonymous_variant c.390T>G p.Leu130Leu	proW	glycine betaine/L-proline ABC transporter permease ProW
Alterations: 51238
Chromosome	Position	Type	Reference	Alternative	Type	Effect	Gene	Product
CP070559	94243	snp	G	A	CDS	synonymous_variant c.303C>T p.Asn101Asn		3-phenylpropionate/cinnamic acid dioxygenase subunit beta
CP070559	109792	del	TA	T	CDS	frameshift_variant&stop_lost c.112delT p.Ter38fs		ABC transporter permease
CP070559	251624	snp	A	C
CP070559	255809	snp	A	T
CP070559	513202	snp	C	T
CP070559	598992	snp	G	C	CDS	missense_variant c.61G>C p.Ala21Pro	alkA	DNA-3-methyladenine glycosylase 2
CP070559	755115	snp	C	T	CDS	missense_variant c.704C>T p.Ala235Val	sdiA	transcriptional regulator SdiA
CP070559	1036637	snp	C	A	CDS	synonymous_variant c.792G>T p.Ala264Ala	chaA	sodium-potassium/proton antiporter ChaA
CP070559	1060226	del	GA	G
CP070559	1068651	ins	T	TCCGGCTCAGGTAAATCGCAAACGGCCTTTG	CDS	conservative_inframe_insertion c.174_175insGGCTCAGGTAAATCGCAAACGGCCTTTGCC p.Ser58_Leu59insGlySerGlyLysSerGlnThrAlaPheAla		ABC transporter ATP-binding protein
CP070559	1136913	snp	T	A	CDS	missense_variant c.166T>A p.Tyr56Asn		OmpG family monomeric porin
CP070559	1497651	snp	T	G	CDS	synonymous_variant c.669T>G p.Gly223Gly		AI-2E family transporter
CP070559	1516139	snp	G	C	CDS	missense_variant c.731C>G p.Ala244Gly		ABC transporter substrate-binding protein
CP070559	1538625	snp	A	T	CDS	stop_gained c.29T>A p.Leu10*	fumD	fumarate hydratase FumD
CP070559	1561916	snp	T	C	CDS	stop_lost c.860A>G p.Ter287Trpext*?	sufD	Fe-S cluster assembly protein SufD
CP070559	1748194	snp	C	T	CDS	missense_variant c.178C>T p.Pro60Ser		excisionase
CP070559	1748436	snp	G	A	CDS	missense_variant c.194G>A p.Arg65Gln		phage integrase Arm DNA-binding domain-containing protein
CP070559	1795805	snp	A	T	CDS	missense_variant c.171T>A p.Asn57Lys	paaY	phenylacetic acid degradation protein PaaY
CP070559	2003735	snp	C	A	CDS	missense_variant c.1044C>A p.Phe348Leu		30S ribosomal protein S12 methylthiotransferase accessory protein YcaO
CP070559	2021420	del	AT	A	CDS	frameshift_variant c.3209delA p.Asn1070fs	ftsK	DNA translocase FtsK
CP070559	2268044	del	GA	G
CP070559	2352973	snp	G	A	CDS	synonymous_variant c.348G>A p.Pro116Pro	fepB	Fe2+-enterobactin ABC transporter substrate-binding protein
CP070559	2390056	snp	C	A	CDS	synonymous_variant c.6414C>A p.Ile2138Ile		autotransporter outer membrane beta-barrel domain-containing protein
CP070559	2422903	del	TC	T	CDS	frameshift_variant c.1464delC p.Arg490fs	torS	TMAO reductase system sensor histidine kinase/response regulator TorS
CP070559	2545248	del	CA	C
CP070559	2719409	snp	A	T
CP070559	2983770	snp	C	T	CDS	missense_variant c.1055C>T p.Pro352Leu	araB	ribulokinase
CP070559	3145196	snp	T	A
CP070559	3149760	snp	G	T
CP070559	3268918	snp	G	A	CDS	synonymous_variant c.559C>T p.Leu187Leu		TSUP family transporter
CP070559	3341434	snp	A	C
CP070559	3471712	snp	T	G
CP070559	3486877	snp	T	A	CDS	missense_variant c.308T>A p.Leu103Gln	pepE	dipeptidase PepE
CP070559	3592265	del	CT	C
CP070559	3770428	snp	G	T	CDS	missense_variant c.721C>A p.Arg241Ser	rbsC	ribose ABC transporter permease
CP070559	3895908	snp	A	T
CP070559	3990748	del	GT	G	CDS	frameshift_variant c.217delA p.Thr73fs	araD	L-ribulose-5-phosphate 4-epimerase
CP070559	4039266	snp	T	C	CDS	synonymous_variant c.255A>G p.Glu85Glu		transporter
CP070559	4251841	ins	G	GA
CP070559	4354326	snp	C	T	CDS	missense_variant c.562G>A p.Glu188Lys	dcuC	C4-dicarboxylate transporter DcuC
CP070559	4566904	snp	G	T	CDS	missense_variant c.1075G>T p.Asp359Tyr	hybC	hydrogenase 2 large subunit
CP070559	4630728	snp	T	A	CDS	missense_variant c.218T>A p.Phe73Tyr	speB	agmatinase
CP070559	4886573	snp	A	C	CDS	synonymous_variant c.390T>G p.Leu130Leu	proW	glycine betaine/L-proline ABC transporter permease ProW
CP070559	4906464	snp	T	G
CP070559	4906550	snp	T	G
CP070559	4921793	snp	A	G
CP070559	4951793	snp	G	T
Alterations: 47462
Chromosome	Position	Type	Reference	Alternative	Type	Effect	Gene	Product
CP070559	18411	snp	C	A	CDS	missense_variant c.427G>T p.Gly143Cys		BapA prefix-like domain-containing protein
CP070559	109792	del	TA	T	CDS	frameshift_variant&stop_lost c.112delT p.Ter38fs		ABC transporter permease
CP070559	204307	snp	A	C
CP070559	251624	snp	A	C
CP070559	297884	snp	T	C
CP070559	298889	snp	C	A	CDS	missense_variant c.3037G>T p.Ala1013Ser		efflux RND transporter permease subunit
CP070559	634091	snp	G	T	CDS	stop_gained c.118G>T p.Glu40*		DegT/DnrJ/EryC1/StrS family aminotransferase
CP070559	643486	snp	A	C
CP070559	792404	snp	T	G
CP070559	807755	snp	A	C	CDS	missense_variant c.91A>C p.Ile31Leu	flhA	flagellar biosynthesis protein FlhA
CP070559	1060226	del	GA	G
CP070559	1068651	ins	T	TCCGGCTCAGGTAAATCGCAAACGGCCTTTG	CDS	conservative_inframe_insertion c.174_175insGGCTCAGGTAAATCGCAAACGGCCTTTGCC p.Ser58_Leu59insGlySerGlyLysSerGlnThrAlaPheAla		ABC transporter ATP-binding protein
CP070559	1179414	snp	G	T	CDS	stop_gained c.112G>T p.Gly38*		chemoreceptor protein
CP070559	1179426	complex	GTCAGTTTTA	TTCCGATTTT	CDS	missense_variant c.124_133delGTCAGTTTTAinsTTCCGATTTT p.ValSerPheThr42PheArgPheSer		chemoreceptor protein
CP070559	1179446	snp	A	T	CDS	missense_variant c.144A>T p.Leu48Phe		chemoreceptor protein
CP070559	1179464	snp	G	T	CDS	missense_variant c.162G>T p.Met54Ile		chemoreceptor protein
CP070559	1493705	snp	G	T
CP070559	1528865	snp	C	A
CP070559	1558250	snp	G	T
CP070559	1558294	complex	AT	TA
CP070559	1561916	snp	T	C	CDS	stop_lost c.860A>G p.Ter287Trpext*?	sufD	Fe-S cluster assembly protein SufD
CP070559	1702582	snp	A	G	CDS	synonymous_variant c.166T>C p.Leu56Leu		isocitrate dehydrogenase
CP070559	1743714	snp	T	G
CP070559	1900411	snp	A	C	CDS	synonymous_variant c.96T>G p.Gly32Gly	efeB	deferrochelatase/peroxidase EfeB
CP070559	1923456	snp	T	A	CDS	synonymous_variant c.1092A>T p.Ile364Ile	tsgA	MFS transporter TsgA
CP070559	2021420	del	AT	A	CDS	frameshift_variant c.3209delA p.Asn1070fs	ftsK	DNA translocase FtsK
CP070559	2055775	snp	A	G	CDS	synonymous_variant c.54T>C p.Ser18Ser		acyltransferase
CP070559	2231927	snp	T	G
CP070559	2268044	del	GA	G
CP070559	2346437	snp	C	A	CDS	missense_variant c.3367C>A p.Pro1123Thr		autotransporter outer membrane beta-barrel domain-containing protein
CP070559	2382673	snp	T	C
CP070559	2422903	del	TC	T	CDS	frameshift_variant c.1464delC p.Arg490fs	torS	TMAO reductase system sensor histidine kinase/response regulator TorS
CP070559	2545248	del	CA	C
CP070559	2889857	snp	C	T	CDS	missense_variant c.475C>T p.Arg159Cys		fimbrial protein
CP070559	2987408	snp	C	T
CP070559	3192184	snp	C	T
CP070559	3592265	del	CT	C
CP070559	3799915	snp	C	T	CDS	missense_variant c.458C>T p.Ala153Val		fimbrial protein
CP070559	3891614	snp	T	A
CP070559	3891634	snp	T	G
CP070559	3891646	snp	T	G
CP070559	3971678	complex	CTA	TTT	CDS	stop_lost&splice_region_variant c.991_993delTAGinsAAA p.Ter331Lysext*?		CHAP domain-containing protein
CP070559	3971689	snp	C	T	CDS	missense_variant c.982G>A p.Glu328Lys		CHAP domain-containing protein
CP070559	3971695	snp	G	T	CDS	missense_variant c.976C>A p.Gln326Lys		CHAP domain-containing protein
CP070559	3971706	complex	CTTC	TTTT	CDS	missense_variant c.962_965delGAAGinsAAAA p.ArgArg321LysLys		CHAP domain-containing protein
CP070559	3971715	snp	G	A	CDS	missense_variant c.956C>T p.Ser319Phe		CHAP domain-containing protein
CP070559	3971720	snp	G	T	CDS	missense_variant c.951C>A p.Phe317Leu		CHAP domain-containing protein
CP070559	3990748	del	GT	G	CDS	frameshift_variant c.217delA p.Thr73fs	araD	L-ribulose-5-phosphate 4-epimerase
CP070559	4251841	ins	G	GA
CP070559	4390634	snp	C	A	CDS	missense_variant c.208G>T p.Gly70Trp		PTS sugar transporter subunit IIA
CP070559	4531109	snp	A	G	CDS	missense_variant c.11A>G p.Asn4Ser		oligosaccharide MFS transporter
CP070559	4577362	snp	C	A
CP070559	4886573	snp	A	C	CDS	synonymous_variant c.390T>G p.Leu130Leu	proW	glycine betaine/L-proline ABC transporter permease ProW
CP070559	4909561	snp	T	C	CDS	missense_variant c.38T>C p.Ile13Thr		GGDEF domain-containing protein
CP070559	4941072	snp	A	C
CP070559	4941096	snp	T	A
CP070559	4941121	snp	A	C
Alterations: 47299
Chromosome	Position	Type	Reference	Alternative	Type	Effect	Gene	Product
CP070559	459	snp	A	T	CDS	synonymous_variant c.459A>T p.Gly153Gly		SEC-C domain-containing protein
CP070559	32931	del	AGGAGCAGTGCCAG	A	CDS	frameshift_variant c.31_43delCTGGCACTGCTCC p.Leu11fs		YfiR family protein
CP070559	109792	del	TA	T	CDS	frameshift_variant&stop_lost c.112delT p.Ter38fs		ABC transporter permease
CP070559	113874	snp	G	T
CP070559	225308	del	GC	G	CDS	frameshift_variant c.132delG p.Arg45fs	hemF	oxygen-dependent coproporphyrinogen oxidase
CP070559	251608	complex	AGC	GGG
CP070559	251624	snp	A	C
CP070559	277290	snp	C	T
CP070559	426607	snp	T	A
CP070559	538335	del	GA	G
CP070559	641243	snp	A	G	CDS	missense_variant c.4A>G p.Lys2Glu		glycosyltransferase family 4 protein
CP070559	712951	snp	C	A	CDS	missense_variant c.144C>A p.Phe48Leu		hypothetical protein
CP070559	776551	snp	C	A	CDS	missense_variant c.1110C>A p.Phe370Leu		transglutaminase family protein
CP070559	1060226	del	GA	G
CP070559	1064216	snp	T	A
CP070559	1068651	ins	T	TCCGGCTCAGGTAAATCGCAAACGGCCTTTG	CDS	conservative_inframe_insertion c.174_175insGGCTCAGGTAAATCGCAAACGGCCTTTGCC p.Ser58_Leu59insGlySerGlyLysSerGlnThrAlaPheAla		ABC transporter ATP-binding protein
CP070559	1296522	snp	C	A
CP070559	1296547	snp	A	C
CP070559	1561916	snp	T	C	CDS	stop_lost c.860A>G p.Ter287Trpext*?	sufD	Fe-S cluster assembly protein SufD
CP070559	1598921	snp	T	C	CDS	missense_variant c.302A>G p.Lys101Arg		acyltransferase
CP070559	1621465	complex	AGAC	GGAA
CP070559	1621484	snp	A	G
CP070559	1972070	snp	T	A
CP070559	1972305	del	AT	A
CP070559	2021420	del	AT	A	CDS	frameshift_variant c.3209delA p.Asn1070fs	ftsK	DNA translocase FtsK
CP070559	2079484	snp	T	C	CDS	missense_variant c.200T>C p.Ile67Thr		hypothetical protein
CP070559	2085622	snp	G	A	CDS	missense_variant c.865G>A p.Val289Ile		LysR family transcriptional regulator
CP070559	2168066	snp	T	G	CDS	missense_variant c.844A>C p.Ser282Arg		imidazolonepropionase
CP070559	2224102	snp	G	A	CDS	missense_variant c.2029C>T p.Arg677Cys	sucA	2-oxoglutarate dehydrogenase E1 component
CP070559	2231946	snp	G	C
CP070559	2268044	del	GA	G
CP070559	2422903	del	TC	T	CDS	frameshift_variant c.1464delC p.Arg490fs	torS	TMAO reductase system sensor histidine kinase/response regulator TorS
CP070559	2545247	del	AC	A
CP070559	2608713	snp	A	T
CP070559	2608723	complex	AA	CC
CP070559	2608746	snp	T	C
CP070559	2685238	snp	A	C
CP070559	2685278	snp	A	T
CP070559	2727578	snp	T	C
CP070559	2893871	snp	T	C
CP070559	2992462	snp	C	A	CDS	missense_variant c.2228C>A p.Ser743Tyr	rapA	RNA polymerase-associated protein RapA
CP070559	3041278	snp	A	C
CP070559	3149583	snp	T	A
CP070559	3161806	snp	G	A	CDS	missense_variant c.607G>A p.Ala203Thr	pglZ	BREX-3 system phosphatase PglZ
CP070559	3161825	complex	TTCA	GTCG	CDS	missense_variant c.626_629delTTCAinsGTCG p.LeuGln209ArgArg	pglZ	BREX-3 system phosphatase PglZ
CP070559	3161838	snp	G	T	CDS	missense_variant c.639G>T p.Trp213Cys	pglZ	BREX-3 system phosphatase PglZ
CP070559	3166833	snp	T	A
CP070559	3420960	snp	A	C
CP070559	3446526	snp	C	A
CP070559	3592265	del	CT	C
CP070559	3596981	snp	G	T	CDS	missense_variant c.475G>T p.Val159Leu	glpX	class II fructose-bisphosphatase
CP070559	3795219	snp	A	T
CP070559	3937163	snp	T	C	CDS	missense_variant c.515A>G p.Lys172Arg		glycosyltransferase family 2 protein
CP070559	3966418	snp	T	G	CDS	missense_variant c.274A>C p.Met92Leu		hypothetical protein
CP070559	3990748	del	GT	G	CDS	frameshift_variant c.217delA p.Thr73fs	araD	L-ribulose-5-phosphate 4-epimerase
CP070559	4104064	snp	A	C
CP070559	4251841	ins	G	GA
CP070559	4411946	snp	G	T	CDS	missense_variant c.918G>T p.Arg306Ser	tdcA	transcriptional regulator TdcA
CP070559	4448488	snp	A	T
CP070559	4448501	snp	A	C
CP070559	4448506	snp	C	A
CP070559	4493657	snp	G	A
CP070559	4493664	snp	A	T
CP070559	4506493	snp	G	A	CDS	missense_variant c.100C>T p.Arg34Cys		flotillin family protein
CP070559	4506501	complex	CGGGC	GGGGA	CDS	missense_variant c.88_92delGCCCGinsTCCCC p.AlaArg30SerPro		flotillin family protein
CP070559	4506511	complex	TAATCCCGAT	AAACCCCAAA	CDS	missense_variant c.73_82delATCGGGATTAinsTTTGGGGTTT p.IleGlyIleIle25PheGlyValPhe		flotillin family protein
CP070559	4506526	snp	C	A	CDS	missense_variant c.67G>T p.Val23Leu		flotillin family protein
CP070559	4506533	snp	G	A	CDS	synonymous_variant c.60C>T p.Val20Val		flotillin family protein
CP070559	4536017	snp	A	T	CDS	stop_lost c.1184A>T p.Ter395Leuext*?		Hcp family type VI secretion system effector
CP070559	4536023	snp	T	A	CDS	missense_variant&splice_region_variant c.1190T>A p.Val397Glu		Hcp family type VI secretion system effector
CP070559	4536028	complex	ATAT	GTAA
CP070559	4575190	snp	A	C	CDS	missense_variant c.46T>G p.Leu16Val		hypothetical protein
CP070559	4589767	snp	A	T	CDS	missense_variant c.89A>T p.Gln30Leu	tssJ	type VI secretion system lipoprotein TssJ
CP070559	4604040	del	AT	A
CP070559	4604051	complex	AAAGAT	TAAGGA
CP070559	4604062	snp	A	G
CP070559	4604069	snp	C	A
CP070559	4604075	complex	TC	AT
CP070559	4604083	snp	T	G
CP070559	4604090	complex	CATAT	ACTAA
CP070559	4604099	snp	G	T
CP070559	4604106	complex	TTG	GTT
CP070559	4664809	snp	G	T	CDS	synonymous_variant c.2772G>T p.Ala924Ala	gcvP	aminomethyl-transferring glycine dehydrogenase
CP070559	4678166	snp	T	G
CP070559	4679355	snp	C	T	CDS	missense_variant c.706G>A p.Ala236Thr	ygfZ	tRNA-modifying protein YgfZ
CP070559	4886573	snp	A	C	CDS	synonymous_variant c.390T>G p.Leu130Leu	proW	glycine betaine/L-proline ABC transporter permease ProW
CP070559	4921765	snp	G	T
CP070559	4932848	snp	C	A	CDS	missense_variant c.490C>A p.His164Asn		glycosyltransferase family 4 protein
Alterations: 48294
Chromosome	Position	Type	Reference	Alternative	Type	Effect	Gene	Product
CP070559	74695	snp	A	C	CDS	synonymous_variant c.177T>G p.Gly59Gly		MurR/RpiR family transcriptional regulator
CP070559	79963	snp	A	T	CDS	stop_gained c.50T>A p.Leu17*	mltF	membrane-bound lytic murein transglycosylase MltF
CP070559	109792	del	TA	T	CDS	frameshift_variant&stop_lost c.112delT p.Ter38fs		ABC transporter permease
CP070559	113613	snp	T	A
CP070559	113624	snp	T	A
CP070559	133585	del	AT	A	CDS	frameshift_variant c.2302delT p.Ser768fs	pbpC	peptidoglycan glycosyltransferase PbpC
CP070559	354382	snp	A	C
CP070559	384460	snp	T	G
CP070559	567462	del	TA	T
CP070559	572487	snp	A	G
CP070559	636818	snp	G	C	CDS	missense_variant c.634G>C p.Val212Leu		oligosaccharide flippase family protein
CP070559	772727	snp	T	G
CP070559	799723	snp	T	G
CP070559	839845	complex	GT	AA	CDS	missense_variant c.13_14delGTinsAA p.Val5Asn	yebG	DNA damage-inducible protein YebG
CP070559	839851	complex	TAC	AAA	CDS	missense_variant c.19_21delTACinsAAA p.Tyr7Lys	yebG	DNA damage-inducible protein YebG
CP070559	839863	complex	CGGGAAGGTG	AGGGGAAGGC	CDS	missense_variant c.31_40delCGGGAAGGTGinsAGGGGAAGGC p.GluGlyGlu12GlyArgGln	yebG	DNA damage-inducible protein YebG
CP070559	894214	snp	G	A	CDS	synonymous_variant c.606C>T p.Ile202Ile		glycosyltransferase
CP070559	894229	snp	A	C	CDS	synonymous_variant c.591T>G p.Leu197Leu		glycosyltransferase
CP070559	968673	snp	T	C
CP070559	976315	snp	A	T	CDS	missense_variant c.78A>T p.Gln26His		two-component-system connector protein YcgZ
CP070559	976330	snp	A	T	CDS	synonymous_variant c.93A>T p.Gly31Gly		two-component-system connector protein YcgZ
CP070559	1060226	del	GA	G
CP070559	1068651	ins	T	TCCGGCTCAGGTAAATCGCAAACGGCCTTTG	CDS	conservative_inframe_insertion c.174_175insGGCTCAGGTAAATCGCAAACGGCCTTTGCC p.Ser58_Leu59insGlySerGlyLysSerGlnThrAlaPheAla		ABC transporter ATP-binding protein
CP070559	1110327	complex	GCTGAA	CCTGCT
CP070559	1110340	snp	T	A
CP070559	1110370	snp	A	T
CP070559	1121133	snp	G	T
CP070559	1121151	snp	T	C
CP070559	1166762	complex	GTAT	TTAG
CP070559	1166772	snp	G	T
CP070559	1179067	snp	C	A
CP070559	1314520	snp	T	G
CP070559	1371610	del	TA	T
CP070559	1528921	snp	T	C
CP070559	1561916	snp	T	C	CDS	stop_lost c.860A>G p.Ter287Trpext*?	sufD	Fe-S cluster assembly protein SufD
CP070559	1598507	snp	A	G	CDS	missense_variant c.716T>C p.Leu239Ser		acyltransferase
CP070559	1598522	snp	T	G	CDS	missense_variant c.701A>C p.Asn234Thr		acyltransferase
CP070559	1617597	snp	A	G
CP070559	1698461	snp	C	T	CDS	missense_variant c.673C>T p.His225Tyr	waaZ	3-deoxy-D-manno-oct-2-ulosonate III transferase WaaZ
CP070559	1707605	snp	G	T
CP070559	1719255	snp	T	G	CDS	missense_variant c.367A>C p.Asn123His		hypothetical protein
CP070559	1719263	snp	T	C	CDS	missense_variant c.359A>G p.Lys120Arg		hypothetical protein
CP070559	1719295	snp	G	T	CDS	synonymous_variant c.327C>A p.Ile109Ile		hypothetical protein
CP070559	1870188	snp	A	T
CP070559	1870261	snp	A	T
CP070559	1870266	snp	T	C
CP070559	1946271	ins	C	CT
CP070559	1999388	snp	T	G	CDS	missense_variant c.1105A>C p.Thr369Pro	aroA	3-phosphoshikimate 1-carboxyvinyltransferase
CP070559	2021420	del	AT	A	CDS	frameshift_variant c.3209delA p.Asn1070fs	ftsK	DNA translocase FtsK
CP070559	2054637	snp	T	G
CP070559	2111817	snp	A	C
CP070559	2111902	snp	A	C	CDS	missense_variant c.16A>C p.Thr6Pro		DUF1479 domain-containing protein
CP070559	2111907	complex	CGACA	AGACC	CDS	missense_variant c.21_25delCGACAinsAGACC p.SerAspThr7ArgAspPro		DUF1479 domain-containing protein
CP070559	2205403	del	TG	T
CP070559	2268044	del	GA	G
CP070559	2422903	del	TC	T	CDS	frameshift_variant c.1464delC p.Arg490fs	torS	TMAO reductase system sensor histidine kinase/response regulator TorS
CP070559	2426348	snp	T	G
CP070559	2427285	snp	C	A	CDS	missense_variant c.421C>A p.Gln141Lys	fimZ	fimbria biosynthesis transcriptional regulator FimZ
CP070559	2478921	complex	TCACA	GCAAG
CP070559	2532215	snp	T	C
CP070559	2545248	del	CA	C
CP070559	2678933	snp	A	G
CP070559	2681747	snp	C	T
CP070559	2773935	snp	T	A
CP070559	2773981	snp	G	A
CP070559	2893905	snp	T	A	CDS	stop_gained c.8T>A p.Leu3*		fimbrial protein
CP070559	2895307	complex	CATGAAGC	AAAAAAAA	CDS	missense_variant c.724_731delCATGAAGCinsAAAAAAAA p.HisGluAla242LysLysAsn		fimbrial chaperone
CP070559	2895319	complex	GT	AG	CDS	missense_variant c.736_737delGTinsAG p.Val246Arg		fimbrial chaperone
CP070559	2895325	complex	TAGTTCTTA	AAAATTTTT	CDS	stop_lost&splice_region_variant c.742_*6delTAGTTCTTAinsAAAATTTTT p.Ter248Lysext*?		fimbrial chaperone
CP070559	2895338	snp	T	A
CP070559	2895347	complex	CATTA	AATTT
CP070559	2895356	complex	CT	AC
CP070559	2958942	snp	T	A
CP070559	3094087	complex	TG	GT
CP070559	3094103	snp	C	T
CP070559	3108246	snp	T	G	CDS	missense_variant c.302T>G p.Phe101Cys		hypothetical protein
CP070559	3498889	snp	T	G
CP070559	3592265	del	CT	C
CP070559	3936673	snp	C	A	CDS	missense_variant c.1005G>T p.Lys335Asn		glycosyltransferase family 2 protein
CP070559	3936716	snp	C	A	CDS	missense_variant c.962G>T p.Arg321Ile		glycosyltransferase family 2 protein
CP070559	3937048	snp	T	G	CDS	missense_variant c.630A>C p.Glu210Asp		glycosyltransferase family 2 protein
CP070559	3970277	snp	C	T	CDS	missense_variant c.143G>A p.Gly48Asp		hypothetical protein
CP070559	3990748	del	GT	G	CDS	frameshift_variant c.217delA p.Thr73fs	araD	L-ribulose-5-phosphate 4-epimerase
CP070559	4103754	snp	A	G	CDS	missense_variant c.8T>C p.Leu3Pro	panM	aspartate 1-decarboxylase autocleavage activator PanM
CP070559	4157652	snp	C	A
CP070559	4251841	ins	G	GA
CP070559	4495945	snp	T	G
CP070559	4514165	snp	G	A
CP070559	4603984	snp	A	C
CP070559	4604005	snp	A	C
CP070559	4886573	snp	A	C	CDS	synonymous_variant c.390T>G p.Leu130Leu	proW	glycine betaine/L-proline ABC transporter permease ProW
CP070559	4921636	snp	A	T
CP070559	4921685	complex	TT	AG
CP070559	4936383	snp	T	G
CP070559	4936408	snp	C	G
CP070559	4936417	snp	C	A
CP070559	4936422	complex	GAAT	TAAA
CP070559	4936431	snp	G	T
CP070559	4947032	snp	A	C
Clade 3
Ref: Cfr-49141
Alterations: 48736
Chromosome	Position	Type	Reference	Alternative	Type	Effect	Gene	Product
49141_chromosomep1	20059	snp	A	C
49141_chromosomep1	182477	del	GA	G	CDS	frameshift_variant c.1291delA p.Thr431fs	asnB	asparagine synthase B
49141_chromosomep1	295958	snp	A	T
49141_chromosomep1	672608	ins	T	TC	CDS	frameshift_variant c.958dupG p.Glu320fs	lpxB	lipid-A-disaccharide synthase
49141_chromosomep1	706650	snp	C	T	CDS	stop_gained c.1538G>A p.Trp513*	fhuA	ferrichrome porin FhuA
49141_chromosomep1	1428283	del	GT	G
49141_chromosomep1	1433432	snp	A	G
49141_chromosomep1	2371194	snp	C	G
49141_chromosomep2	158169	del	GT	G
49141_chromosomep2	338200	snp	A	T
49141_chromosomep2	338806	snp	A	C	CDS	synonymous_variant c.441A>C p.Thr147Thr		hypothetical protein
49141_chromosomep2	351917	snp	T	A
49141_chromosomep2	351932	snp	C	T
49141_chromosomep2	351963	snp	A	T
49141_chromosomep2	351970	snp	T	A
49141_chromosomep2	351979	snp	A	T
49141_chromosomep2	411606	snp	C	T	CDS	missense_variant c.247G>A p.Glu83Lys	xthA	exodeoxyribonuclease III
49141_chromosomep2	626592	snp	A	G	CDS	synonymous_variant c.1422A>G p.Leu474Leu		HAMP domain-containing protein
49141_chromosomep2	901734	ins	C	CT
49141_chromosomep2	1045487	del	CA	C
49141_chromosomep2	1223016	del	TA	T
49141_chromosomep2	1266908	snp	T	A	CDS	missense_variant c.560A>T p.Asn187Ile		glycosyltransferase
49141_chromosomep2	1665655	snp	C	A
49141_chromosomep2	1700916	snp	T	G
49141_chromosomep2	1757209	snp	A	T
49141_chromosomep2	1998789	snp	A	C
49141_chromosomep2	2182414	ins	G	GGTAGC	CDS	frameshift_variant c.873_874insGCTAC p.Arg292fs	gudD	glucarate dehydratase
49141_chromosomep2	2320459	snp	A	G	CDS	synonymous_variant c.339T>C p.Phe113Phe		DUF3644 domain-containing protein
Enterobacter hormaechei
Clade 1
Ref: Ecl-48293
Alterations: 49142
Chromosome	Position	Type	Reference	Alternative	Type	Effect	Gene	Product
CP070534	487798	snp	T	C	CDS	missense_variant c.446T>C p.Leu149Pro		MHS family MFS transporter
CP070534	487803	snp	A	C	CDS	missense_variant c.451A>C p.Thr151Pro		MHS family MFS transporter
CP070534	1121069	ins	T	TA	CDS	frameshift_variant c.1798dupT p.Tyr600fs		hypothetical protein
CP070534	1249439	snp	A	T
CP070534	1534827	del	GT	G	CDS	frameshift_variant c.1396delA p.Thr466fs	polB	DNA polymerase II
CP070534	1712032	snp	T	A	CDS	missense_variant c.677A>T p.Asn226Ile	gloB	hydroxyacylglutathione hydrolase
CP070534	1740479	del	CA	C
CP070534	1801346	del	GT	G
CP070534	2399155	del	AT	A
CP070534	2657198	snp	A	T
CP070534	2916830	del	GT	G
CP070534	2949852	snp	T	A
CP070534	3269784	del	TG	T
CP070534	3288300	ins	T	TC	CDS	frameshift_variant c.1467dupG p.Lys490fs		DUF3274 domain-containing protein
CP070534	3396184	snp	T	G	CDS	missense_variant c.16A>C p.Thr6Pro		hypothetical protein
CP070534	3442211	del	CA	C
CP070534	3552798	del	CTGT	C	CDS	conservative_inframe_deletion c.1870_1872delACA p.Thr624del		right-handed parallel beta-helix repeat-containing protein
CP070534	3706242	del	TA	T
CP070534	4110106	del	CA	C	CDS	frameshift_variant c.217delT p.Cys73fs		aspartate-semialdehyde dehydrogenase
CP070534	4149118	snp	T	G	CDS	missense_variant c.28A>C p.Lys10Gln		EAL domain-containing protein
CP070534	4149126	snp	T	G	CDS	missense_variant c.20A>C p.Asn7Thr		EAL domain-containing protein
CP070534	4149134	snp	T	G	CDS	missense_variant c.12A>C p.Lys4Asn		EAL domain-containing protein
CP070534	4149141	snp	T	G	CDS	missense_variant c.5A>C p.Asn2Thr		EAL domain-containing protein
CP070534	4521381	snp	G	T
CP070534	4599356	snp	A	C	CDS	missense_variant c.1905A>C p.Lys635Asn	barA	two-component sensor histidine kinase BarA
CP070534	4650554	del	CA	C
Alterations: 48587
Chromosome	Position	Type	Reference	Alternative	Type	Effect	Gene	Product
CP070534	101470	snp	A	C	CDS	missense_variant c.938T>G p.Val313Gly	lsrA	autoinducer 2 ABC transporter ATP-binding protein LsrA
CP070534	312767	snp	C	A	CDS	missense_variant c.520G>T p.Asp174Tyr	rplE	50S ribosomal protein L5
CP070534	846440	del	AT	A
CP070534	1534827	del	GT	G	CDS	frameshift_variant c.1396delA p.Thr466fs	polB	DNA polymerase II
CP070534	1740479	del	CA	C
CP070534	1747941	snp	A	G	CDS	missense_variant c.803T>C p.Leu268Ser		DUF2326 domain-containing protein
CP070534	1801346	del	GT	G
CP070534	2094764	snp	T	C
CP070534	2592699	snp	G	A
CP070534	2758256	complex	TATTTG	GTTTTT	CDS	missense_variant c.50_55delTATTTGinsGTTTTT p.ValPheAla17GlyPheSer		YdiY family protein
CP070534	2758269	snp	G	T	CDS	synonymous_variant c.63G>T p.Leu21Leu		YdiY family protein
CP070534	2916830	del	GT	G
CP070534	3242608	snp	G	T
CP070534	3267357	snp	T	A
CP070534	3269784	del	TG	T
CP070534	3288300	ins	T	TC	CDS	frameshift_variant c.1467dupG p.Lys490fs		DUF3274 domain-containing protein
CP070534	3305540	snp	C	T
CP070534	3305548	complex	AGA	CGT
CP070534	3305645	snp	G	T
CP070534	3376657	snp	A	T
CP070534	3429962	snp	A	G
CP070534	3442211	del	CA	C
CP070534	3552798	del	CTGT	C	CDS	conservative_inframe_deletion c.1870_1872delACA p.Thr624del		right-handed parallel beta-helix repeat-containing protein
CP070534	3632451	snp	A	C
CP070534	3899595	snp	T	A	CDS	synonymous_variant c.543A>T p.Gly181Gly		ABC transporter permease
CP070534	3899601	snp	A	C	CDS	missense_variant c.537T>G p.Asp179Glu		ABC transporter permease
CP070534	3939340	complex	TC	CA	CDS	missense_variant c.24_25delGAinsTG p.Ile9Val		polysaccharide export protein
CP070534	3939355	snp	T	A	CDS	missense_variant c.10A>T p.Thr4Ser		polysaccharide export protein
CP070534	3939362	snp	C	A	CDS	initiator_codon_variant c.3G>T p.Met1?		polysaccharide export protein
CP070534	3939372	complex	ATAAT	CTAAA
CP070534	4110106	del	CA	C	CDS	frameshift_variant c.217delT p.Cys73fs		aspartate-semialdehyde dehydrogenase
CP070534	4306232	snp	T	C	CDS	missense_variant c.46A>G p.Met16Val	murQ	N-acetylmuramic acid 6-phosphate etherase
CP070534	4650554	del	CA	C
CP070534	4721722	snp	C	A	CDS	missense_variant c.526G>T p.Val176Leu		hemolysin III family protein
Alterations: 49583
Chromosome	Position	Type	Reference	Alternative	Type	Effect	Gene	Product
CP070534	323154	del	CTGTACGATACGGCCAAAACGTTCACGCGCCGCTT	C	CDS	frameshift_variant c.1061_1094delAAGCGGCGCGTGAACGTTTTGGCCGTATCGTACA p.Lys354fs	fusA	elongation factor G
CP070534	1121069	ins	T	TA	CDS	frameshift_variant c.1798dupT p.Tyr600fs		hypothetical protein
CP070534	1477982	del	CT	C
CP070534	1523106	del	TGCCCGG	T	CDS	disruptive_inframe_deletion c.80_85delCCGGGC p.Pro27_Gly28del	apaH	bis(5'-nucleosyl)-tetraphosphatase (symmetrical) ApaH
CP070534	1534827	del	GT	G	CDS	frameshift_variant c.1396delA p.Thr466fs	polB	DNA polymerase II
CP070534	1548694	del	CCGCTGCCGGGCTGGAGATCCCGGCGATGATTCTGG	C	CDS	frameshift_variant c.779_813delCTGCCGGGCTGGAGATCCCGGCGATGATTCTGGCG p.Ala260fs		MFS transporter
CP070534	1801346	del	GT	G
CP070534	1876630	ins	G	GT
CP070534	1906924	del	GC	G	CDS	frameshift_variant c.2163delC p.Trp722fs		beta-galactosidase
CP070534	2260008	ins	C	CG	CDS	frameshift_variant c.358dupC p.Arg120fs	modE	molybdenum-dependent transcriptional regulator
CP070534	2482133	ins	T	TCTG	CDS	conservative_inframe_insertion c.91_93dupCTG p.Leu31dup	aroA	3-phosphoshikimate 1-carboxyvinyltransferase
CP070534	2916830	del	GT	G
CP070534	3269784	del	TG	T
CP070534	3288300	ins	T	TC	CDS	frameshift_variant c.1467dupG p.Lys490fs		DUF3274 domain-containing protein
CP070534	3365414	ins	C	CT
CP070534	3442211	del	CA	C
CP070534	3493721	ins	A	AG	CDS	frameshift_variant c.678dupC p.Ser227fs		TonB-dependent siderophore receptor
CP070534	3514943	ins	G	GCC	CDS	frameshift_variant c.1339_1340dupGG p.Ala449fs		ATP-dependent DNA helicase
CP070534	3552798	del	CTGT	C	CDS	conservative_inframe_deletion c.1870_1872delACA p.Thr624del		right-handed parallel beta-helix repeat-containing protein
CP070534	3632443	ins	G	GA
CP070534	3830143	snp	T	C	CDS	missense_variant c.203A>G p.Gln68Arg	rfbC	dTDP-4-dehydrorhamnose 3,5-epimerase
CP070534	3944004	ins	C	CT
CP070534	3994546	ins	G	GT
CP070534	4110106	del	CA	C	CDS	frameshift_variant c.217delT p.Cys73fs		aspartate-semialdehyde dehydrogenase
CP070534	4266278	ins	G	GGCT	CDS	conservative_inframe_insertion c.4114_4116dupAGC p.Ser1372dup		alpha-2-macroglobulin family protein
CP070534	4266289	del	CG	C	CDS	frameshift_variant c.4105delC p.Arg1369fs		alpha-2-macroglobulin family protein
CP070534	4266337	del	TC	T	CDS	frameshift_variant c.4057delG p.Asp1353fs		alpha-2-macroglobulin family protein
CP070534	4266663	ins	G	GT	CDS	frameshift_variant c.3731dupA p.Asn1244fs		alpha-2-macroglobulin family protein
CP070534	4267437	del	CG	C	CDS	frameshift_variant c.2957delC p.Pro986fs		alpha-2-macroglobulin family protein
CP070534	4267698	snp	G	T	CDS	missense_variant c.2697C>A p.Ser899Arg		alpha-2-macroglobulin family protein
CP070534	4446991	ins	G	GA	CDS	frameshift_variant c.1006dupA p.Thr336fs	flhA	flagellar biosynthesis protein FlhA
CP070534	4650554	del	CA	C
Clade 2
Ref: Ecl-51846
Alterations: 52075
Chromosome	Position	Type	Reference	Alternative	Type	Effect	Gene	Product
NODE_2_length_207851_cov_23.569308	185516	complex	TGGT	GGGG	CDS	missense_variant c.578_581delTGGTinsGGGG p.ValVal193GlyGly	astD	succinylglutamate-semialdehyde dehydrogenase
NODE_7_length_140933_cov_22.418732	55568	snp	G	A
NODE_17_length_101646_cov_24.383830	42893	snp	A	T
NODE_19_length_90429_cov_21.324013	73664	snp	G	A
NODE_24_length_74835_cov_23.496306	26737	snp	C	A	CDS	missense_variant c.245G>T p.Gly82Val	cpxA	envelope stress sensor histidine kinase CpxA
NODE_38_length_55952_cov_23.005774	55893	complex	ATC	CTA
NODE_38_length_55952_cov_23.005774	55903	snp	T	A
NODE_38_length_55952_cov_23.005774	55910	snp	T	A
NODE_38_length_55952_cov_23.005774	55915	snp	T	C
NODE_39_length_49941_cov_23.272494	32333	snp	G	T	CDS	synonymous_variant c.165G>T p.Leu55Leu		hypothetical protein
NODE_57_length_19815_cov_24.649837	1352	snp	C	A	CDS	missense_variant c.1049C>A p.Ala350Asp		hypothetical protein
NODE_94_length_4033_cov_23.792115	3131	snp	A	G
Alterations: 51692
Chromosome	Position	Type	Reference	Alternative	Type	Effect	Gene	Product
NODE_7_length_140933_cov_22.418732	16855	snp	G	A	CDS	missense_variant c.65G>A p.Ser22Asn		DUF2971 domain-containing protein
NODE_7_length_140933_cov_22.418732	24679	snp	C	A
NODE_7_length_140933_cov_22.418732	49482	snp	A	T
NODE_10_length_128226_cov_21.382368	13	snp	A	G	CDS	missense_variant c.1112T>C p.Val371Ala		hypothetical protein
NODE_17_length_101646_cov_24.383830	42893	snp	A	T
NODE_19_length_90429_cov_21.324013	73664	snp	G	A
NODE_29_length_63898_cov_19.900833	9	snp	C	T
NODE_38_length_55952_cov_23.005774	55893	complex	ATC	CTA
NODE_38_length_55952_cov_23.005774	55903	snp	T	A
NODE_38_length_55952_cov_23.005774	55910	snp	T	A
NODE_38_length_55952_cov_23.005774	55915	snp	T	C
NODE_47_length_31181_cov_22.303149	256	snp	A	C
NODE_50_length_28959_cov_19.873926	13425	snp	T	G
NODE_67_length_11353_cov_17.730714	311	snp	T	C	CDS	missense_variant c.721A>G p.Lys241Glu		SIR2 family protein
Klebsiella pneumoniae
Clade 1
Ref: Kpn-47693
Alterations: O141
Chromosome	Position	Type	Reference	Alternative	Type	Effect	Gene	Product
CP070528	82825	ins	C	CGCGCTG	CDS	conservative_inframe_insertion c.42_43insCTGGCG p.Ala14_Val15insLeuAla	phnV	2-aminoethylphosphonate ABC transport system, membrane component PhnV
CP070528	292424	del	CA	C	CDS	frameshift_variant c.957delA p.Lys319fs		AsmA family protein
CP070528	831974	snp	A	G	CDS	missense_variant c.535T>C p.Ser179Pro		DUF1349 domain-containing protein
CP070528	1167249	del	GA	G
CP070528	1464047	del	GT	G
CP070528	1568376	complex	GCT	CCG
CP070528	1568390	snp	T	C
CP070528	1623567	snp	A	G
CP070528	1655665	del	CA	C
CP070528	2208106	del	TCGG	T	CDS	conservative_inframe_deletion c.133_135delGGC p.Gly45del		GlsB/YeaQ/YmgE family stress response membrane protein
CP070528	2232580	del	CA	C
CP070528	2375170	del	GA	G
CP070528	3002830	snp	A	C	CDS	missense_variant c.315T>G p.Ser105Arg		hypothetical protein
CP070528	3047053	snp	T	C	CDS	missense_variant c.707A>G p.Lys236Arg		hypothetical protein
CP070528	3302968	ins	T	TC	tRNA	intron_variant c.1210-2007228_1210-2007227insC		tRNA-Ser
CP070528	3409449	del	GT	G
CP070528	3993702	del	GCTGCTCTGC	G	CDS	conservative_inframe_deletion c.256_264delGCAGAGCAG p.Ala86_Gln88del		hypothetical protein
CP070528	4072266	del	GT	G
CP070528	4094892	del	CA	C
CP070528	4189197	snp	A	G
CP070528	4553223	snp	C	T	CDS	missense_variant c.209C>T p.Ala70Val	robA	MDR efflux pump AcrAB transcriptional activator RobA
CP070528	4586066	complex	CG	AT
CP070528	4890139	snp	C	G
CP070528	4945371	del	GA	G
CP070528	4991923	snp	C	A
Alterations: A9853
Chromosome	Position	Type	Reference	Alternative	Type	Effect	Gene	Product
CP070528	82825	ins	C	CGCGCTG	CDS	conservative_inframe_insertion c.42_43insCTGGCG p.Ala14_Val15insLeuAla	phnV	2-aminoethylphosphonate ABC transport system, membrane component PhnV
CP070528	124671	ins	C	CG	CDS	frameshift_variant c.197dupG p.Val67fs	yicI	alpha-xylosidase
CP070528	212481	del	ACAT	A	CDS	conservative_inframe_deletion c.865_867delATG p.Met289del	avtA	valine--pyruvate transaminase
CP070528	292424	del	CA	C	CDS	frameshift_variant c.957delA p.Lys319fs		AsmA family protein
CP070528	386559	del	GGTT	G	CDS	conservative_inframe_deletion c.2191_2193delAAC p.Asn731del	malT	HTH-type transcriptional regulator MalT
CP070528	867924	ins	C	CCG	CDS	frameshift_variant c.27_28dupCG p.Gly10fs		aldo/keto reductase family oxidoreductase
CP070528	897660	ins	G	GT	CDS	frameshift_variant c.238dupT p.Cys80fs		hypothetical protein
CP070528	1167281	ins	G	GT
CP070528	1200941	snp	T	C	CDS	missense_variant c.845A>G p.Asn282Ser	nadK	NAD(+) kinase
CP070528	1464047	del	GT	G
CP070528	1655665	del	CA	C
CP070528	2208106	del	TCGG	T	CDS	conservative_inframe_deletion c.133_135delGGC p.Gly45del		GlsB/YeaQ/YmgE family stress response membrane protein
CP070528	2232580	del	CA	C
CP070528	3302968	ins	T	TC	tRNA	intron_variant c.1210-2007228_1210-2007227insC		tRNA-Ser
CP070528	3409449	del	GT	G
CP070528	3657523	ins	C	CA
CP070528	3993702	del	GCTGCTCTGC	G	CDS	conservative_inframe_deletion c.256_264delGCAGAGCAG p.Ala86_Gln88del		hypothetical protein
CP070528	4072266	del	GT	G
CP070528	4094892	del	CA	C
CP070528	4751243	ins	G	GT
CP070528	4804849	del	GCATCGA	G	CDS	disruptive_inframe_deletion c.1706_1711delTCGATG p.Val569_Asp570del	tamB	autotransporter assembly complex protein TamB
CP070528	4945371	del	GA	G
Alterations: 51248
Chromosome	Position	Type	Reference	Alternative	Type	Effect	Gene	Product
CP070528	61480	ins	G	GT	CDS	frameshift_variant c.406dupA p.Thr136fs	dsdX	D-serine transporter DsdX
CP070528	72318	snp	T	C	CDS	missense_variant c.1139T>C p.Val380Ala		MFS transporter
CP070528	74766	snp	T	C	CDS	synonymous_variant c.321A>G p.Leu107Leu		DNA-binding transcriptional regulator
CP070528	82825	ins	C	CGCGCTG	CDS	conservative_inframe_insertion c.42_43insCTGGCG p.Ala14_Val15insLeuAla	phnV	2-aminoethylphosphonate ABC transport system, membrane component PhnV
CP070528	214526	ins	G	GT	CDS	frameshift_variant c.1024dupA p.Thr342fs		alpha-amylase
CP070528	247881	del	TCTCCATTGG	T	CDS	conservative_inframe_deletion c.421_429delATTGGCTCC p.Ile141_Ser143del		MFS transporter
CP070528	248205	snp	G	A	CDS	missense_variant c.740G>A p.Arg247His		MFS transporter
CP070528	292424	del	CA	C	CDS	frameshift_variant c.957delA p.Lys319fs		AsmA family protein
CP070528	351715	del	CT	C	CDS	frameshift_variant c.530delT p.Leu177fs	livK	high-affinity branched-chain amino acid ABC transporter substrate-binding protein LivK
CP070528	355637	ins	G	GT	CDS	frameshift_variant c.321dupT p.Ala108fs	livF	high-affinity branched-chain amino acid ABC transporter ATP-binding protein LivF
CP070528	386560	complex	GTT	CAG	CDS	missense_variant c.2191_2193delAACinsCTG p.Asn731Leu	malT	HTH-type transcriptional regulator MalT
CP070528	387098	del	TCCTGGCTCTCCCAGG	T	CDS	disruptive_inframe_deletion c.1640_1654delCCTGGGAGAGCCAGG p.Ala547_Gln551del	malT	HTH-type transcriptional regulator MalT
CP070528	397316	snp	G	A	CDS	missense_variant c.343G>A p.Asp115Asn	bioH	pimeloyl-ACP methyl ester esterase BioH
CP070528	405433	snp	G	A	CDS	missense_variant c.124G>A p.Gly42Ser	envZ	two-component system sensor histidine kinase EnvZ
CP070528	717108	snp	C	A	CDS	synonymous_variant c.1590C>A p.Ile530Ile	parE	DNA topoisomerase IV subunit B
CP070528	729138	ins	G	GA	CDS	frameshift_variant c.2154dupA p.Arg719fs		YgiQ family radical SAM protein
CP070528	733525	snp	G	T	CDS	missense_variant c.212C>A p.Thr71Asn		DedA family protein
CP070528	845440	snp	A	C	CDS	missense_variant c.250T>G p.Ser84Ala		fimbrial protein
CP070528	851728	snp	A	T
CP070528	1010204	snp	A	T	CDS	missense_variant c.79T>A p.Phe27Ile	barA	two-component sensor histidine kinase BarA
CP070528	1167249	del	GA	G
CP070528	1167281	ins	G	GT
CP070528	1200941	snp	T	C	CDS	missense_variant c.845A>G p.Asn282Ser	nadK	NAD(+) kinase
CP070528	1207989	ins	C	CT	CDS	frameshift_variant c.638dupT p.Arg215fs	trmD	tRNA (guanosine(37)-N1)-methyltransferase TrmD
CP070528	1211969	snp	T	A	CDS	missense_variant c.260A>T p.Gln87Leu	dgcN	diguanylate cyclase DgcN
CP070528	1240599	ins	G	GTT	CDS	frameshift_variant c.40_41dupAA p.Asn14fs	srmB	ATP-dependent RNA helicase SrmB
CP070528	1318851	snp	T	A	CDS	synonymous_variant c.2070T>A p.Thr690Thr		toprim domain-containing protein
CP070528	1373191	snp	A	G
CP070528	1385235	snp	G	A	CDS	synonymous_variant c.1321C>T p.Leu441Leu	ppx	exopolyphosphatase
CP070528	1401400	ins	T	TA
CP070528	1418060	snp	C	T	CDS	synonymous_variant c.1623G>A p.Val541Val	tkt	transketolase
CP070528	1448968	del	AC	A	CDS	frameshift_variant c.1188delG p.Phe397fs	ptsJ	transcriptional regulator PtsJ
CP070528	1591105	snp	A	C	CDS	missense_variant c.470A>C p.Gln157Pro	menB	1,4-dihydroxy-2-naphthoyl-CoA synthase
CP070528	1624382	snp	G	T	CDS	missense_variant c.569G>T p.Arg190Leu		porin OmpC
CP070528	1654107	snp	T	C	CDS	stop_lost c.1448A>G p.Ter483Trpext*?		cyclic di-GMP phosphodiesterase
CP070528	1655665	del	CA	C
CP070528	1779222	snp	G	A	CDS	missense_variant c.1927G>A p.Ala643Thr		polysaccharide biosynthesis tyrosine autokinase
CP070528	1789486	snp	A	G	CDS	missense_variant c.298A>G p.Ser100Gly	gndA	NADP-dependent phosphogluconate dehydrogenase
CP070528	1869814	snp	T	G	CDS	synonymous_variant c.141A>C p.Val47Val		hypothetical protein
CP070528	2011850	snp	C	T	CDS	stop_gained c.88C>T p.Gln30*	mgrB	PhoP/PhoQ regulator MgrB
CP070528	2022099	snp	C	T	CDS	missense_variant c.691G>A p.Gly231Ser		PTS mannose/fructose/sorbose transporter subunit IIC
CP070528	2208106	del	TCGG	T	CDS	conservative_inframe_deletion c.133_135delGGC p.Gly45del		GlsB/YeaQ/YmgE family stress response membrane protein
CP070528	2232580	del	CA	C
CP070528	2355825	del	CT	C
CP070528	2384510	ins	C	CA
CP070528	2388900	snp	C	T
CP070528	2421115	ins	G	GT
CP070528	2491533	snp	C	T	CDS	synonymous_variant c.115C>T p.Leu39Leu		ABC transporter ATP-binding protein
CP070528	2599487	snp	C	T	CDS	missense_variant c.857G>A p.Arg286His		TIM barrel protein
CP070528	2670068	complex	CCATTG	ACATGA
CP070528	2824275	ins	C	CCCCGCTT
CP070528	3000074	snp	C	A	CDS	missense_variant c.668G>T p.Arg223Ile		hypothetical protein
CP070528	3071169	snp	T	C	CDS	synonymous_variant c.708T>C p.Gly236Gly	sapA	peptide ABC transporter substrate-binding protein SapA
CP070528	3106417	snp	C	A	CDS	missense_variant c.587C>A p.Pro196His	trpD	bifunctional anthranilate synthase glutamate amidotransferase component TrpG/anthranilate phosphoribosyltransferase TrpD
CP070528	3221493	del	GGTGCTGACCGCCCGCGAAGGATGGCAGGATAAAGTGGAA	G	CDS	disruptive_inframe_deletion c.236_274delCCGCCCGCGAAGGATGGCAGGATAAAGTGGAAGTGCTGA p.Thr79_Leu91del	phoP	two-component system response regulator PhoP
CP070528	3229275	ins	G	GT	CDS	frameshift_variant c.673dupT p.Ser225fs	potB	spermidine/putrescine ABC transporter permease PotB
CP070528	3233529	snp	C	A	CDS	missense_variant c.1155G>T p.Gln385His		long-chain fatty acid--CoA ligase
CP070528	3302968	ins	T	TC	tRNA	intron_variant c.1210-2007228_1210-2007227insC		tRNA-Ser
CP070528	3328044	snp	C	G
CP070528	3409449	del	GT	G
CP070528	3474367	complex	CCCCGGA	ACCCCGG	CDS	missense_variant c.461_467delCCCCGGAinsACCCCGG p.ThrProAsp154AsnProGly	pflB	formate C-acetyltransferase
CP070528	3497695	ins	C	CA
CP070528	3633991	del	GCCGCCGCCGGGAT	G	CDS	frameshift_variant c.841_853delATCCCGGCGGCGG p.Ile281fs		amino acid permease
CP070528	3640763	complex	ATGATCG	GTCGTCA	CDS	missense_variant c.588_594delCGATCATinsTGACGAC p.His198Asp		imidazolonepropionase
CP070528	3640809	snp	G	T	CDS	missense_variant c.548C>A p.Pro183Gln		imidazolonepropionase
CP070528	3640814	snp	G	A	CDS	synonymous_variant c.543C>T p.Asp181Asp		imidazolonepropionase
CP070528	3640820	snp	G	A	CDS	synonymous_variant c.537C>T p.Gly179Gly		imidazolonepropionase
CP070528	3640829	snp	G	T	CDS	synonymous_variant c.528C>A p.Ser176Ser		imidazolonepropionase
CP070528	3640835	snp	G	A	CDS	synonymous_variant c.522C>T p.Ile174Ile		imidazolonepropionase
CP070528	3640844	complex	GGTG	CGTT	CDS	synonymous_variant c.510_513delCACCinsAACG p.172		imidazolonepropionase
CP070528	3640865	snp	C	A	CDS	synonymous_variant c.492G>T p.Leu164Leu		imidazolonepropionase
CP070528	3640871	snp	T	C	CDS	synonymous_variant c.486A>G p.Glu162Glu		imidazolonepropionase
CP070528	3640886	snp	G	C	CDS	synonymous_variant c.471C>G p.Ala157Ala		imidazolonepropionase
CP070528	3707967	ins	G	GA
CP070528	3733420	ins	G	GA	CDS	frameshift_variant c.205dupA p.Thr69fs	asnB	asparagine synthase B
CP070528	3743346	snp	A	C
CP070528	3876671	snp	T	C	CDS	missense_variant c.373A>G p.Thr125Ala		ABC transporter permease
CP070528	3905788	snp	A	G
CP070528	3962742	snp	A	C
CP070528	3993702	del	GCTGCTCTGC	G	CDS	conservative_inframe_deletion c.256_264delGCAGAGCAG p.Ala86_Gln88del		hypothetical protein
CP070528	4072266	del	GT	G
CP070528	4093680	snp	C	G
CP070528	4094892	del	CA	C
CP070528	4100725	snp	A	G	CDS	synonymous_variant c.1275T>C p.Thr425Thr		SmdA family multidrug ABC transporter permease/ATP-binding protein
CP070528	4173983	snp	T	C	CDS	missense_variant c.1021A>G p.Ile341Val	phoR	phosphate regulon sensor histidine kinase PhoR
CP070528	4230742	del	GT	G	CDS	frameshift_variant c.138delT p.Leu47fs	phnE	phosphonate ABC transporter, permease protein PhnE
CP070528	4233017	snp	T	G	CDS	missense_variant c.538A>C p.Met180Leu		DMT family transporter
CP070528	4244400	del	CA	C
CP070528	4440868	snp	T	C	CDS	missense_variant c.925A>G p.Thr309Ala	ftsZ	cell division protein FtsZ
CP070528	4477502	snp	G	A
CP070528	4628794	ins	A	AG	CDS	frameshift_variant c.42dupG p.Arg15fs		YbdD/YjiX family protein
CP070528	4733103	ins	A	ATT
CP070528	4751243	ins	G	GT
CP070528	4867715	snp	T	C	CDS	stop_lost c.316T>C p.Ter106Glnext*?		transporter substrate-binding domain-containing protein
CP070528	4872390	snp	G	A	CDS	synonymous_variant c.1368G>A p.Leu456Leu	mscM	miniconductance mechanosensitive channel MscM
CP070528	4893316	snp	A	T	CDS	missense_variant c.1196A>T p.Tyr399Phe		peptidase domain-containing ABC transporter
CP070528	4945371	del	GA	G
CP070528	5022007	snp	A	C	CDS	missense_variant c.749A>C p.Gln250Pro	malG	maltose ABC transporter permease MalG
CP070528	5144800	ins	A	AGC	CDS	frameshift_variant c.967_968dupGC p.Val324fs	hemY	protoheme IX biogenesis protein HemY
CP070528	5216498	snp	A	T	CDS	missense_variant c.1142T>A p.Leu381Gln		bifunctional aspartate kinase/homoserine dehydrogenase II
Clade 2
Ref: Kpn-52810
Alterations: A4411
Chromosome	Position	Type	Reference	Alternative	Type	Effect	Gene	Product
CP070579	280403	ins	A	AT	CDS	frameshift_variant c.16dupA p.Ile6fs		PTS system mannose/fructose/sorbose family transporter subunit IID
CP070579	328477	ins	A	AT	CDS	frameshift_variant c.315dupA p.Tyr106fs		helix-turn-helix transcriptional regulator
CP070579	350546	ins	T	TA	CDS	frameshift_variant c.404dupA p.Asn135fs		CidA/LrgA family protein
CP070579	424795	del	GGAT	G	CDS	conservative_inframe_deletion c.70_72delATC p.Ile24del		hypothetical protein
CP070579	551227	del	CA	C
CP070579	623371	ins	G	GC	CDS	frameshift_variant c.759dupG p.Pro254fs		efflux transporter outer membrane subunit
CP070579	1464471	snp	C	T	CDS	missense_variant c.964C>T p.Pro322Ser		sugar ABC transporter ATP-binding protein
CP070579	1551742	ins	G	GT	CDS	frameshift_variant c.449dupA p.Asn150fs		MFS transporter
CP070579	1692078	ins	G	GT
CP070579	1703189	snp	C	T	CDS	synonymous_variant c.150G>A p.Leu50Leu		glycyl-radical enzyme activating protein
CP070579	1948497	ins	T	TC
CP070579	1979727	ins	G	GT
CP070579	2250450	snp	T	C	CDS	synonymous_variant c.489T>C p.Arg163Arg		6-phospho-beta-glucosidase
CP070579	2352349	ins	T	TCTTTAAGGGATTTATAGCGGCTGGCTAAATAA
CP070579	2567623	del	GA	G	CDS	frameshift_variant c.809delT p.Phe270fs		sodium:solute symporter family protein
CP070579	2968507	ins	G	GT
CP070579	3517469	ins	G	GA
CP070579	3641669	ins	A	AT	CDS	frameshift_variant c.160dupA p.Ile54fs	pbpG	D-alanyl-D-alanine endopeptidase
CP070579	4099517	ins	C	CA	CDS	frameshift_variant c.370dupA p.Thr124fs	proX	glycine betaine/L-proline ABC transporter substrate-binding protein ProX
CP070579	4154085	del	AGATGGTT	A	CDS	frameshift_variant c.1588_1594delGATGGTT p.Asp530fs	flhA	formate hydrogenlyase transcriptional activator FlhA
CP070579	4277050	ins	G	GT	CDS	frameshift_variant c.496dupA p.Thr166fs		cobalt-precorrin-5B (C(1))-methyltransferase
CP070579	4320158	ins	G	GC	CDS	frameshift_variant c.98dupG p.Phe34fs	lgt	prolipoprotein diacylglyceryl transferase
CP070579	4569348	ins	G	GT	CDS	frameshift_variant c.2154dupA p.Arg719fs		YgiQ family radical SAM protein
CP070579	4592235	ins	G	GA	CDS	frameshift_variant c.195dupA p.Leu66fs		accessory factor UbiK family protein
CP070579	4770975	ins	C	CG	CDS	frameshift_variant c.743dupC p.Arg249fs		AFG1 family ATPase
CP070579	4874800	del	TCCCTCGA	T	CDS	frameshift_variant c.567_573delCTCGACC p.Ser190fs		FUSC family protein
CP070579	5101691	ins	A	AC	CDS	frameshift_variant c.1806dupC p.Gly603fs		alpha-amylase
Alterations: 45128
Chromosome	Position	Type	Reference	Alternative	Type	Effect	Gene	Product
CP070579	294431	snp	C	A
CP070579	350546	ins	T	TA	CDS	frameshift_variant c.404dupA p.Asn135fs		CidA/LrgA family protein
CP070579	385552	snp	T	G
CP070579	497637	complex	AT	CA	CDS	missense_variant c.2152_2153delATinsCA p.Ile718His	tamB	autotransporter assembly complex protein TamB
CP070579	551227	del	CA	C
CP070579	595462	del	AC	A
CP070579	595814	snp	T	C
CP070579	623223	complex	ACCA	GCCC	CDS	missense_variant c.905_908delTGGTinsGGGC p.LeuVal302ArgAla		efflux transporter outer membrane subunit
CP070579	657105	snp	A	G	CDS	synonymous_variant c.1059T>C p.His353His		DUF445 domain-containing protein
CP070579	662069	snp	T	G	CDS	missense_variant c.1087T>G p.Cys363Gly		NAD-dependent succinate-semialdehyde dehydrogenase
CP070579	673471	snp	A	G	CDS	missense_variant c.667T>C p.Phe223Leu	hpaI	4-hydroxy-2-oxoheptanedioate aldolase
CP070579	688671	snp	T	C	CDS	missense_variant c.188A>G p.Asp63Gly		MurR/RpiR family transcriptional regulator
CP070579	981171	snp	T	G	CDS	missense_variant c.138T>G p.Ile46Met	lpxB	lipid-A-disaccharide synthase
CP070579	1116137	snp	G	T	CDS	missense_variant c.384G>T p.Lys128Asn	sbmA	peptide antibiotic transporter SbmA
CP070579	1133992	snp	A	G	CDS	missense_variant c.410T>C p.Val137Ala	sbcC	exonuclease subunit SbcC
CP070579	1153729	snp	T	A	CDS	missense_variant c.305T>A p.Met102Lys	queA	tRNA preQ1(34) S-adenosylmethionine ribosyltransferase-isomerase QueA
CP070579	1198082	snp	C	G	CDS	missense_variant c.1225C>G p.Pro409Ala	clpX	ATP-dependent protease ATP-binding subunit ClpX
CP070579	1259911	snp	C	T	CDS	missense_variant c.923C>T p.Pro308Leu		inosine/guanosine kinase
CP070579	1388383	snp	A	T	CDS	missense_variant c.173T>A p.Leu58Gln		TetR/AcrR family transcriptional regulator
CP070579	1388681	snp	A	G
CP070579	1419185	snp	C	T	CDS	missense_variant c.433G>A p.Val145Met	betA	choline dehydrogenase
CP070579	1471437	ins	C	CCA	CDS	frameshift_variant c.866_867insTG p.Glu289fs		histidine phosphatase family protein
CP070579	1561101	snp	C	G	CDS	missense_variant c.79G>C p.Val27Leu	kdpD	two-component system sensor histidine kinase KdpD
CP070579	1645478	snp	T	C	CDS	missense_variant c.1252A>G p.Thr418Ala	eptA	phosphoethanolamine transferase EptA
CP070579	1692716	snp	A	G	CDS	synonymous_variant c.2203T>C p.Leu735Leu		glycoside hydrolase family 31 protein
CP070579	1698682	snp	G	A	CDS	synonymous_variant c.189C>T p.Thr63Thr		DUF1479 domain-containing protein
CP070579	1710809	snp	A	G	CDS	missense_variant c.652A>G p.Met218Val	gsiC	glutathione ABC transporter permease GsiC
CP070579	1854352	snp	C	T
CP070579	1887151	snp	T	G
CP070579	1907363	snp	G	T
CP070579	2002602	snp	C	T	CDS	missense_variant c.118G>A p.Ala40Thr		hypothetical protein
CP070579	2002705	snp	G	A	CDS	synonymous_variant c.15C>T p.Asn5Asn		hypothetical protein
CP070579	2051210	del	TC	T
CP070579	2091685	snp	G	T
CP070579	2115649	snp	C	T
CP070579	2134725	del	GT	G
CP070579	2149065	snp	C	T
CP070579	2194212	snp	G	A	CDS	synonymous_variant c.399G>A p.Arg133Arg		tyrosine-type recombinase/integrase
CP070579	2250450	snp	T	C	CDS	synonymous_variant c.489T>C p.Arg163Arg		6-phospho-beta-glucosidase
CP070579	2267523	snp	C	A	CDS	missense_variant c.34C>A p.Leu12Ile		HD domain-containing protein
CP070579	2267556	snp	A	T	CDS	missense_variant c.67A>T p.Thr23Ser		HD domain-containing protein
CP070579	2332845	snp	T	C	CDS	synonymous_variant c.828T>C p.Asp276Asp		type VI secretion protein VasK
CP070579	2352349	ins	T	TCTTTAAGGGATTTATAGCGGCTGGCTAAATAA
CP070579	2407760	snp	C	A	CDS	missense_variant c.714G>T p.Gln238His		HlyD family secretion protein
CP070579	2430348	snp	C	A	CDS	missense_variant c.269G>T p.Gly90Val		DUF1304 domain-containing protein
CP070579	2512983	snp	A	T	CDS	missense_variant c.175T>A p.Cys59Ser		dimethyl sulfoxide reductase subunit A
CP070579	2514709	snp	A	G	CDS	missense_variant c.235T>C p.Tyr79His	speG	spermidine N1-acetyltransferase
CP070579	2588591	snp	T	A	CDS	missense_variant c.374A>T p.Tyr125Phe		MFS transporter
CP070579	2601813	snp	G	C	CDS	synonymous_variant c.507C>G p.Val169Val	hpxD	molybdenum cofactor-independent xanthine hydroxylase subunit HpxD
CP070579	2778192	complex	ACTTC	GCTTA	CDS	stop_gained c.907_911delGAAGTinsTAAGC p.GluVal303*		alpha/beta hydrolase
CP070579	2778203	snp	A	C	CDS	stop_gained c.900T>G p.Tyr300*		alpha/beta hydrolase
CP070579	2838771	snp	G	T	CDS	missense_variant c.407G>T p.Gly136Val		TetR family transcriptional regulator
CP070579	2847331	snp	G	A
CP070579	2879962	snp	A	G	CDS	missense_variant c.274T>C p.Ser92Pro		NADP-dependent oxidoreductase
CP070579	2906554	snp	T	G	CDS	missense_variant c.265A>C p.Ser89Arg	tehB	tellurite resistance methyltransferase TehB
CP070579	2924759	snp	G	A
CP070579	2935589	snp	A	G	CDS	missense_variant c.25A>G p.Ser9Gly	rsxG	electron transport complex subunit RsxG
CP070579	2939687	ins	C	CT
CP070579	2956629	snp	T	A
CP070579	2973857	snp	C	A
CP070579	3074024	snp	A	G	CDS	missense_variant c.898T>C p.Ser300Pro		LLM class flavin-dependent oxidoreductase
CP070579	3101390	snp	G	A	CDS	missense_variant c.269C>T p.Ser90Phe	sufS	cysteine desulfurase SufS
CP070579	3104079	snp	G	A	CDS	missense_variant c.1076C>T p.Thr359Ile	sufB	Fe-S cluster assembly protein SufB
CP070579	3224190	complex	AG	TA	CDS	stop_gained c.592_593delCTinsTA p.Leu198*		type VI secretion system ImpA family N-terminal domain-containing protein
CP070579	3267271	snp	T	G	CDS	missense_variant c.392A>C p.Gln131Pro		branched-chain amino acid ABC transporter permease LivH
CP070579	3268156	snp	C	T	CDS	synonymous_variant c.675G>A p.Val225Val		branched-chain amino acid ABC transporter substrate-binding protein
CP070579	3328879	snp	G	A	CDS	stop_gained c.97C>T p.Gln33*	mgrB	PhoP/PhoQ regulator MgrB
CP070579	3339529	snp	T	G	CDS	synonymous_variant c.1848T>G p.Arg616Arg		MCE family protein
CP070579	3343091	snp	G	T	CDS	missense_variant c.76C>A p.Leu26Met	pphA	protein-serine/threonine phosphatase
CP070579	3361492	snp	A	G	CDS	missense_variant c.167T>C p.Val56Ala	zwf	glucose-6-phosphate dehydrogenase
CP070579	3381026	snp	A	G	CDS	synonymous_variant c.630A>G p.Ala210Ala	argS	arginine--tRNA ligase
CP070579	3404806	snp	T	C	CDS	missense_variant c.592A>G p.Ile198Val	uvrY	UvrY/SirA/GacA family response regulator transcription factor
CP070579	3406965	snp	T	G
CP070579	3419608	snp	T	C	CDS	missense_variant c.589A>G p.Arg197Gly		DNA cytosine methyltransferase
CP070579	3469132	snp	C	T	CDS	missense_variant c.293C>T p.Ala98Val	fyuA	siderophore yersiniabactin receptor FyuA
CP070579	3487424	snp	G	A	CDS	synonymous_variant c.525G>A p.Arg175Arg		TraM recognition domain-containing protein
CP070579	3527922	snp	A	C	CDS	missense_variant c.817A>C p.Met273Leu	hisG	ATP phosphoribosyltransferase
CP070579	3531201	snp	C	T	CDS	synonymous_variant c.798C>T p.Leu266Leu	hisB	bifunctional histidinol-phosphatase/imidazoleglycerol-phosphate dehydratase HisB
CP070579	3531231	snp	G	T	CDS	synonymous_variant c.828G>T p.Arg276Arg	hisB	bifunctional histidinol-phosphatase/imidazoleglycerol-phosphate dehydratase HisB
CP070579	3531465	snp	G	A	CDS	synonymous_variant c.1062G>A p.Val354Val	hisB	bifunctional histidinol-phosphatase/imidazoleglycerol-phosphate dehydratase HisB
CP070579	3531509	snp	T	C	CDS	synonymous_variant c.39T>C p.Leu13Leu	hisH	imidazole glycerol phosphate synthase subunit HisH
CP070579	3531552	snp	G	A	CDS	missense_variant c.82G>A p.Val28Met	hisH	imidazole glycerol phosphate synthase subunit HisH
CP070579	3531641	snp	T	G	CDS	synonymous_variant c.171T>G p.Leu57Leu	hisH	imidazole glycerol phosphate synthase subunit HisH
CP070579	3531771	snp	G	C	CDS	missense_variant c.301G>C p.Glu101Gln	hisH	imidazole glycerol phosphate synthase subunit HisH
CP070579	3531806	complex	AT	GC	CDS	synonymous_variant c.336_337delATinsGC p.114	hisH	imidazole glycerol phosphate synthase subunit HisH
CP070579	3531833	snp	A	G	CDS	synonymous_variant c.363A>G p.Val121Val	hisH	imidazole glycerol phosphate synthase subunit HisH
CP070579	3531983	snp	C	T	CDS	synonymous_variant c.513C>T p.Asn171Asn	hisH	imidazole glycerol phosphate synthase subunit HisH
CP070579	3532001	snp	C	T	CDS	synonymous_variant c.531C>T p.Phe177Phe	hisH	imidazole glycerol phosphate synthase subunit HisH
CP070579	3532169	complex	TG	GC	CDS	missense_variant c.109_110delTGinsGC p.Cys37Ala	hisA	1-(5-phosphoribosyl)-5-[(5- phosphoribosylamino)methylideneamino]imidazole-4- carboxamide isomerase
CP070579	3532186	snp	A	G	CDS	synonymous_variant c.126A>G p.Gly42Gly	hisA	1-(5-phosphoribosyl)-5-[(5- phosphoribosylamino)methylideneamino]imidazole-4- carboxamide isomerase
CP070579	3532237	snp	G	A	CDS	synonymous_variant c.177G>A p.Lys59Lys	hisA	1-(5-phosphoribosyl)-5-[(5- phosphoribosylamino)methylideneamino]imidazole-4- carboxamide isomerase
CP070579	3532243	snp	A	G	CDS	synonymous_variant c.183A>G p.Gln61Gln	hisA	1-(5-phosphoribosyl)-5-[(5- phosphoribosylamino)methylideneamino]imidazole-4- carboxamide isomerase
CP070579	3532273	snp	G	C	CDS	synonymous_variant c.213G>C p.Gly71Gly	hisA	1-(5-phosphoribosyl)-5-[(5- phosphoribosylamino)methylideneamino]imidazole-4- carboxamide isomerase
CP070579	3532315	snp	A	G	CDS	synonymous_variant c.255A>G p.Glu85Glu	hisA	1-(5-phosphoribosyl)-5-[(5- phosphoribosylamino)methylideneamino]imidazole-4- carboxamide isomerase
CP070579	3532339	snp	G	A	CDS	synonymous_variant c.279G>A p.Glu93Glu	hisA	1-(5-phosphoribosyl)-5-[(5- phosphoribosylamino)methylideneamino]imidazole-4- carboxamide isomerase
CP070579	3532366	snp	C	T	CDS	synonymous_variant c.306C>T p.Gly102Gly	hisA	1-(5-phosphoribosyl)-5-[(5- phosphoribosylamino)methylideneamino]imidazole-4- carboxamide isomerase
CP070579	3532381	snp	G	A	CDS	synonymous_variant c.321G>A p.Lys107Lys	hisA	1-(5-phosphoribosyl)-5-[(5- phosphoribosylamino)methylideneamino]imidazole-4- carboxamide isomerase
CP070579	3532390	snp	A	G	CDS	synonymous_variant c.330A>G p.Glu110Glu	hisA	1-(5-phosphoribosyl)-5-[(5- phosphoribosylamino)methylideneamino]imidazole-4- carboxamide isomerase
CP070579	3532423	complex	AGAG	TGAA	CDS	synonymous_variant c.363_366delAGAGinsTGAA p.123	hisA	1-(5-phosphoribosyl)-5-[(5- phosphoribosylamino)methylideneamino]imidazole-4- carboxamide isomerase
CP070579	3532501	snp	A	G	CDS	synonymous_variant c.441A>G p.Glu147Glu	hisA	1-(5-phosphoribosyl)-5-[(5- phosphoribosylamino)methylideneamino]imidazole-4- carboxamide isomerase
CP070579	3532534	complex	AAGT	GAGC	CDS	synonymous_variant c.474_477delAAGTinsGAGC p.160	hisA	1-(5-phosphoribosyl)-5-[(5- phosphoribosylamino)methylideneamino]imidazole-4- carboxamide isomerase
CP070579	3532561	snp	C	T	CDS	synonymous_variant c.501C>T p.His167His	hisA	1-(5-phosphoribosyl)-5-[(5- phosphoribosylamino)methylideneamino]imidazole-4- carboxamide isomerase
CP070579	3532594	snp	G	C	CDS	synonymous_variant c.534G>C p.Thr178Thr	hisA	1-(5-phosphoribosyl)-5-[(5- phosphoribosylamino)methylideneamino]imidazole-4- carboxamide isomerase
CP070579	3532600	complex	AGGC	GGGT	CDS	synonymous_variant c.540_543delAGGCinsGGGT p.182	hisA	1-(5-phosphoribosyl)-5-[(5- phosphoribosylamino)methylideneamino]imidazole-4- carboxamide isomerase
CP070579	3532642	snp	C	T	CDS	synonymous_variant c.582C>T p.Tyr194Tyr	hisA	1-(5-phosphoribosyl)-5-[(5- phosphoribosylamino)methylideneamino]imidazole-4- carboxamide isomerase
CP070579	3532684	snp	C	T	CDS	synonymous_variant c.624C>T p.Leu208Leu	hisA	1-(5-phosphoribosyl)-5-[(5- phosphoribosylamino)methylideneamino]imidazole-4- carboxamide isomerase
CP070579	3532699	snp	C	G	CDS	synonymous_variant c.639C>G p.Ala213Ala	hisA	1-(5-phosphoribosyl)-5-[(5- phosphoribosylamino)methylideneamino]imidazole-4- carboxamide isomerase
CP070579	3532735	snp	T	C	CDS	synonymous_variant c.675T>C p.Gly225Gly	hisA	1-(5-phosphoribosyl)-5-[(5- phosphoribosylamino)methylideneamino]imidazole-4- carboxamide isomerase
CP070579	3532986	snp	G	A	CDS	synonymous_variant c.207G>A p.Val69Val	hisF	imidazole glycerol phosphate synthase subunit HisF
CP070579	3532995	complex	AATC	GATT	CDS	synonymous_variant c.216_219delAATCinsGATT p.74	hisF	imidazole glycerol phosphate synthase subunit HisF
CP070579	3533217	snp	A	C	CDS	synonymous_variant c.438A>C p.Thr146Thr	hisF	imidazole glycerol phosphate synthase subunit HisF
CP070579	3533223	snp	C	T	CDS	synonymous_variant c.444C>T p.Asp148Asp	hisF	imidazole glycerol phosphate synthase subunit HisF
CP070579	3533304	complex	CCTTAAC	TCTCAAT	CDS	synonymous_variant c.525_531delCCTTAACinsTCTCAAT p.178	hisF	imidazole glycerol phosphate synthase subunit HisF
CP070579	3533373	complex	AGTG	GGTC	CDS	synonymous_variant c.594_597delAGTGinsGGTC p.200	hisF	imidazole glycerol phosphate synthase subunit HisF
CP070579	3533472	snp	C	T	CDS	synonymous_variant c.693C>T p.Ala231Ala	hisF	imidazole glycerol phosphate synthase subunit HisF
CP070579	3533570	snp	T	C	CDS	synonymous_variant c.21T>C p.Asp7Asp		bifunctional phosphoribosyl-AMP cyclohydrolase/phosphoribosyl-ATP diphosphatase HisIE
CP070579	3533598	snp	A	G	CDS	missense_variant c.49A>G p.Thr17Ala		bifunctional phosphoribosyl-AMP cyclohydrolase/phosphoribosyl-ATP diphosphatase HisIE
CP070579	3533819	snp	A	G	CDS	synonymous_variant c.270A>G p.Gly90Gly		bifunctional phosphoribosyl-AMP cyclohydrolase/phosphoribosyl-ATP diphosphatase HisIE
CP070579	3533843	snp	A	C	CDS	synonymous_variant c.294A>C p.Thr98Thr		bifunctional phosphoribosyl-AMP cyclohydrolase/phosphoribosyl-ATP diphosphatase HisIE
CP070579	3533882	snp	T	C	CDS	synonymous_variant c.333T>C p.Leu111Leu		bifunctional phosphoribosyl-AMP cyclohydrolase/phosphoribosyl-ATP diphosphatase HisIE
CP070579	3533898	snp	T	C	CDS	synonymous_variant c.349T>C p.Leu117Leu		bifunctional phosphoribosyl-AMP cyclohydrolase/phosphoribosyl-ATP diphosphatase HisIE
CP070579	3534023	snp	A	C	CDS	synonymous_variant c.474A>C p.Thr158Thr		bifunctional phosphoribosyl-AMP cyclohydrolase/phosphoribosyl-ATP diphosphatase HisIE
CP070579	3536100	snp	C	T	CDS	synonymous_variant c.738G>A p.Ala246Ala		glycosyltransferase family 4 protein
CP070579	3536184	snp	A	G	CDS	synonymous_variant c.654T>C p.Ile218Ile		glycosyltransferase family 4 protein
CP070579	3536220	snp	G	A	CDS	synonymous_variant c.618C>T p.Ser206Ser		glycosyltransferase family 4 protein
CP070579	3536249	complex	TATC	GATT	CDS	missense_variant c.586_589delGATAinsAATC p.AspAsn196AsnHis		glycosyltransferase family 4 protein
CP070579	3536321	snp	T	C	CDS	missense_variant c.517A>G p.Lys173Glu		glycosyltransferase family 4 protein
CP070579	3536358	snp	G	A	CDS	synonymous_variant c.480C>T p.Arg160Arg		glycosyltransferase family 4 protein
CP070579	3536397	snp	A	G	CDS	synonymous_variant c.441T>C p.Ala147Ala		glycosyltransferase family 4 protein
CP070579	3536436	snp	T	C	CDS	synonymous_variant c.402A>G p.Leu134Leu		glycosyltransferase family 4 protein
CP070579	3536457	snp	A	T	CDS	synonymous_variant c.381T>A p.Ser127Ser		glycosyltransferase family 4 protein
CP070579	3536490	snp	C	T	CDS	synonymous_variant c.348G>A p.Val116Val		glycosyltransferase family 4 protein
CP070579	3536571	snp	C	A	CDS	synonymous_variant c.267G>T p.Pro89Pro		glycosyltransferase family 4 protein
CP070579	3537006	snp	C	G	CDS	synonymous_variant c.726G>C p.Ser242Ser		glycosyltransferase
CP070579	3537204	snp	G	A	CDS	synonymous_variant c.528C>T p.Leu176Leu		glycosyltransferase
CP070579	3537324	snp	G	A	CDS	synonymous_variant c.408C>T p.Thr136Thr		glycosyltransferase
CP070579	3537330	snp	T	C	CDS	synonymous_variant c.402A>G p.Val134Val		glycosyltransferase
CP070579	3537462	snp	G	A	CDS	synonymous_variant c.270C>T p.Asp90Asp		glycosyltransferase
CP070579	3537555	snp	A	G	CDS	synonymous_variant c.177T>C p.Leu59Leu		glycosyltransferase
CP070579	3537564	snp	C	T	CDS	synonymous_variant c.168G>A p.Val56Val		glycosyltransferase
CP070579	3537576	snp	T	C	CDS	synonymous_variant c.156A>G p.Thr52Thr		glycosyltransferase
CP070579	3537872	complex	ATTGA	GTTGG	CDS	missense_variant c.1007_1011delTCAATinsCCAAC p.Ile336Thr	rfbD	UDP-galactopyranose mutase
CP070579	3537914	snp	A	G	CDS	synonymous_variant c.969T>C p.Ala323Ala	rfbD	UDP-galactopyranose mutase
CP070579	3537932	snp	A	G	CDS	synonymous_variant c.951T>C p.Arg317Arg	rfbD	UDP-galactopyranose mutase
CP070579	3537950	snp	A	T	CDS	synonymous_variant c.933T>A p.Ile311Ile	rfbD	UDP-galactopyranose mutase
CP070579	3537965	snp	G	A	CDS	synonymous_variant c.918C>T p.Cys306Cys	rfbD	UDP-galactopyranose mutase
CP070579	3537998	snp	G	C	CDS	synonymous_variant c.885C>G p.Gly295Gly	rfbD	UDP-galactopyranose mutase
CP070579	3538055	snp	G	C	CDS	synonymous_variant c.828C>G p.Val276Val	rfbD	UDP-galactopyranose mutase
CP070579	3538061	snp	A	C	CDS	synonymous_variant c.822T>G p.Val274Val	rfbD	UDP-galactopyranose mutase
CP070579	3538088	snp	G	T	CDS	synonymous_variant c.795C>A p.Gly265Gly	rfbD	UDP-galactopyranose mutase
CP070579	3538110	snp	G	A	CDS	missense_variant c.773C>T p.Thr258Ile	rfbD	UDP-galactopyranose mutase
CP070579	3538247	snp	C	T	CDS	synonymous_variant c.636G>A p.Lys212Lys	rfbD	UDP-galactopyranose mutase
CP070579	3538256	snp	T	C	CDS	synonymous_variant c.627A>G p.Glu209Glu	rfbD	UDP-galactopyranose mutase
CP070579	3538388	snp	C	G	CDS	synonymous_variant c.495G>C p.Ser165Ser	rfbD	UDP-galactopyranose mutase
CP070579	3538435	snp	C	T	CDS	missense_variant c.448G>A p.Ala150Thr	rfbD	UDP-galactopyranose mutase
CP070579	3538505	snp	A	G	CDS	synonymous_variant c.378T>C p.Asp126Asp	rfbD	UDP-galactopyranose mutase
CP070579	3538574	snp	G	A	CDS	synonymous_variant c.309C>T p.Thr103Thr	rfbD	UDP-galactopyranose mutase
CP070579	3538660	snp	C	T	CDS	missense_variant c.223G>A p.Glu75Lys	rfbD	UDP-galactopyranose mutase
CP070579	3538727	snp	A	C	CDS	synonymous_variant c.156T>G p.Val52Val	rfbD	UDP-galactopyranose mutase
CP070579	3538741	complex	CGTCC	AGTCG	CDS	missense_variant c.138_142delGGACGinsCGACT p.Ala48Ser	rfbD	UDP-galactopyranose mutase
CP070579	3538763	snp	T	C	CDS	synonymous_variant c.120A>G p.Gly40Gly	rfbD	UDP-galactopyranose mutase
CP070579	3538784	snp	A	G	CDS	synonymous_variant c.99T>C p.Asp33Asp	rfbD	UDP-galactopyranose mutase
CP070579	3538810	snp	G	T	CDS	missense_variant c.73C>A p.Gln25Lys	rfbD	UDP-galactopyranose mutase
CP070579	3538820	snp	C	T	CDS	synonymous_variant c.63G>A p.Gln21Gln	rfbD	UDP-galactopyranose mutase
CP070579	3538829	snp	A	G	CDS	synonymous_variant c.54T>C p.Ile18Ile	rfbD	UDP-galactopyranose mutase
CP070579	3538850	snp	T	A	CDS	synonymous_variant c.33A>T p.Ala11Ala	rfbD	UDP-galactopyranose mutase
CP070579	3538957	snp	G	A	CDS	missense_variant c.1837C>T p.Pro613Ser		DUF4422 domain-containing protein
CP070579	3539081	snp	T	A	CDS	synonymous_variant c.1713A>T p.Arg571Arg		DUF4422 domain-containing protein
CP070579	3539099	snp	T	C	CDS	synonymous_variant c.1695A>G p.Glu565Glu		DUF4422 domain-containing protein
CP070579	3539115	snp	G	A	CDS	missense_variant c.1679C>T p.Ala560Val		DUF4422 domain-containing protein
CP070579	3539324	snp	A	G	CDS	synonymous_variant c.1470T>C p.Phe490Phe		DUF4422 domain-containing protein
CP070579	3539591	snp	G	A	CDS	synonymous_variant c.1203C>T p.Asn401Asn		DUF4422 domain-containing protein
CP070579	3539605	snp	C	T	CDS	missense_variant c.1189G>A p.Val397Ile		DUF4422 domain-containing protein
CP070579	3539708	snp	A	C	CDS	synonymous_variant c.1086T>G p.Thr362Thr		DUF4422 domain-containing protein
CP070579	3539744	complex	ATTT	GTTA	CDS	synonymous_variant c.1047_1050delAAATinsTAAC p.351		DUF4422 domain-containing protein
CP070579	3539816	snp	T	C	CDS	synonymous_variant c.978A>G p.Leu326Leu		DUF4422 domain-containing protein
CP070579	3539822	snp	T	C	CDS	synonymous_variant c.972A>G p.Thr324Thr		DUF4422 domain-containing protein
CP070579	3539840	snp	T	A	CDS	synonymous_variant c.954A>T p.Val318Val		DUF4422 domain-containing protein
CP070579	3539846	snp	A	G	CDS	synonymous_variant c.948T>C p.Asn316Asn		DUF4422 domain-containing protein
CP070579	3539882	snp	A	G	CDS	synonymous_variant c.912T>C p.Asp304Asp		DUF4422 domain-containing protein
CP070579	3539891	snp	C	T	CDS	synonymous_variant c.903G>A p.Arg301Arg		DUF4422 domain-containing protein
CP070579	3539896	snp	C	T	CDS	missense_variant c.898G>A p.Val300Ile		DUF4422 domain-containing protein
CP070579	3539954	snp	A	C	CDS	synonymous_variant c.840T>G p.Val280Val		DUF4422 domain-containing protein
CP070579	3540008	complex	ACTT	GCTG	CDS	synonymous_variant c.783_786delAAGTinsCAGC p.263		DUF4422 domain-containing protein
CP070579	3540061	snp	A	G	CDS	synonymous_variant c.733T>C p.Leu245Leu		DUF4422 domain-containing protein
CP070579	3540154	snp	C	A	CDS	stop_gained c.640G>T p.Glu214*		DUF4422 domain-containing protein
CP070579	3540184	snp	T	C	CDS	missense_variant c.610A>G p.Lys204Glu		DUF4422 domain-containing protein
CP070579	3540191	snp	A	G	CDS	synonymous_variant c.603T>C p.Asp201Asp		DUF4422 domain-containing protein
CP070579	3540215	snp	A	G	CDS	synonymous_variant c.579T>C p.Val193Val		DUF4422 domain-containing protein
CP070579	3540269	complex	TGTA	CGTG	CDS	synonymous_variant c.522_525delTACAinsCACG p.176		DUF4422 domain-containing protein
CP070579	3540323	snp	T	A	CDS	synonymous_variant c.471A>T p.Arg157Arg		DUF4422 domain-containing protein
CP070579	3540344	snp	C	T	CDS	synonymous_variant c.450G>A p.Arg150Arg		DUF4422 domain-containing protein
CP070579	3540401	snp	G	T	CDS	synonymous_variant c.393C>A p.Pro131Pro		DUF4422 domain-containing protein
CP070579	3540413	snp	A	G	CDS	synonymous_variant c.381T>C p.Asp127Asp		DUF4422 domain-containing protein
CP070579	3540491	snp	A	G	CDS	synonymous_variant c.303T>C p.His101His		DUF4422 domain-containing protein
CP070579	3540500	snp	T	G	CDS	synonymous_variant c.294A>C p.Val98Val		DUF4422 domain-containing protein
CP070579	3540581	complex	GGCT	TGCC	CDS	synonymous_variant c.210_213delAGCCinsGGCA p.72		DUF4422 domain-containing protein
CP070579	3540663	snp	G	C	CDS	missense_variant c.131C>G p.Thr44Ser		DUF4422 domain-containing protein
CP070579	3540677	snp	G	A	CDS	synonymous_variant c.117C>T p.Cys39Cys		DUF4422 domain-containing protein
CP070579	3540693	snp	T	C	CDS	missense_variant c.101A>G p.Tyr34Cys		DUF4422 domain-containing protein
CP070579	3540701	snp	T	A	CDS	synonymous_variant c.93A>T p.Ala31Ala		DUF4422 domain-containing protein
CP070579	3540805	snp	C	A
CP070579	3540839	snp	A	G	CDS	synonymous_variant c.711T>C p.Ile237Ile	rfbB	O-antigen export ABC transporter ATP-binding protein RfbB
CP070579	3540848	snp	T	G	CDS	synonymous_variant c.702A>C p.Ala234Ala	rfbB	O-antigen export ABC transporter ATP-binding protein RfbB
CP070579	3540854	snp	T	C	CDS	synonymous_variant c.696A>G p.Gly232Gly	rfbB	O-antigen export ABC transporter ATP-binding protein RfbB
CP070579	3540938	snp	G	C	CDS	synonymous_variant c.612C>G p.Leu204Leu	rfbB	O-antigen export ABC transporter ATP-binding protein RfbB
CP070579	3541130	snp	A	C	CDS	synonymous_variant c.420T>G p.Leu140Leu	rfbB	O-antigen export ABC transporter ATP-binding protein RfbB
CP070579	3541166	snp	C	T	CDS	synonymous_variant c.384G>A p.Gln128Gln	rfbB	O-antigen export ABC transporter ATP-binding protein RfbB
CP070579	3541181	complex	CCT	TCG	CDS	synonymous_variant c.367_369delAGGinsCGA p.124	rfbB	O-antigen export ABC transporter ATP-binding protein RfbB
CP070579	3541235	snp	A	C	CDS	synonymous_variant c.315T>G p.Pro105Pro	rfbB	O-antigen export ABC transporter ATP-binding protein RfbB
CP070579	3541244	snp	G	T	CDS	synonymous_variant c.306C>A p.Gly102Gly	rfbB	O-antigen export ABC transporter ATP-binding protein RfbB
CP070579	3541319	snp	A	G	CDS	synonymous_variant c.231T>C p.Ala77Ala	rfbB	O-antigen export ABC transporter ATP-binding protein RfbB
CP070579	3541457	complex	TGGG	CGGA	CDS	synonymous_variant c.90_93delCCCAinsTCCG p.32	rfbB	O-antigen export ABC transporter ATP-binding protein RfbB
CP070579	3541948	snp	G	A	CDS	synonymous_variant c.369C>T p.Val123Val	rfbA	O-antigen export ABC transporter permease RfbA
CP070579	3542227	snp	G	A	CDS	synonymous_variant c.90C>T p.Gly30Gly	rfbA	O-antigen export ABC transporter permease RfbA
CP070579	3542474	snp	A	T
CP070579	3542507	complex	CCATA	TCAT
CP070579	3542524	snp	C	T
CP070579	3542531	snp	A	G
CP070579	3542551	snp	C	A
CP070579	3542556	complex	TA	GG
CP070579	3542615	snp	G	C
CP070579	3542649	snp	C	T
CP070579	3542697	snp	A	G
CP070579	3542790	snp	A	G
CP070579	3542913	snp	C	T
CP070579	3542955	snp	A	T
CP070579	3542982	snp	C	T
CP070579	3543016	snp	G	C
CP070579	3543045	snp	G	C
CP070579	3543067	snp	C	T
CP070579	3543076	snp	A	C
CP070579	3543106	del	TA	T
CP070579	3543114	complex	AGC	CGT
CP070579	3543136	snp	A	G
CP070579	3543143	complex	GAT	CCC
CP070579	3543165	complex	TTTC	GTTT
CP070579	3543173	complex	GTGC	TTA
CP070579	3543183	snp	T	A
CP070579	3543194	snp	G	T
CP070579	3543201	complex	AC	GT
CP070579	3543208	snp	A	G
CP070579	3543228	complex	AGG	TGA
CP070579	3543242	snp	A	T
CP070579	3543250	snp	C	T
CP070579	3543260	snp	T	G
CP070579	3543282	complex	CAAAG	TAAAC
CP070579	3543356	ins	G	GA
CP070579	3543493	snp	A	C	CDS	synonymous_variant c.132A>C p.Ala44Ala		NAD-dependent epimerase
CP070579	3543535	snp	G	A	CDS	synonymous_variant c.174G>A p.Gln58Gln		NAD-dependent epimerase
CP070579	3543542	snp	T	C	CDS	synonymous_variant c.181T>C p.Leu61Leu		NAD-dependent epimerase
CP070579	3543569	snp	C	A	CDS	missense_variant c.208C>A p.Leu70Met		NAD-dependent epimerase
CP070579	3543592	complex	CCGC	TCGT	CDS	synonymous_variant c.231_234delCCGCinsTCGT p.79		NAD-dependent epimerase
CP070579	3543622	snp	C	T	CDS	synonymous_variant c.261C>T p.Gly87Gly		NAD-dependent epimerase
CP070579	3543652	snp	G	C	CDS	synonymous_variant c.291G>C p.Ala97Ala		NAD-dependent epimerase
CP070579	3543679	snp	C	T	CDS	synonymous_variant c.318C>T p.Tyr106Tyr		NAD-dependent epimerase
CP070579	3543757	snp	C	T	CDS	synonymous_variant c.396C>T p.Leu132Leu		NAD-dependent epimerase
CP070579	3543832	snp	T	C	CDS	synonymous_variant c.471T>C p.Ala157Ala		NAD-dependent epimerase
CP070579	3543850	snp	C	T	CDS	synonymous_variant c.489C>T p.His163His		NAD-dependent epimerase
CP070579	3543859	complex	TCAC	CCAT	CDS	synonymous_variant c.498_501delTCACinsCCAT p.168		NAD-dependent epimerase
CP070579	3543901	complex	AGTG	GGTT	CDS	synonymous_variant c.540_543delAGTGinsGGTT p.182		NAD-dependent epimerase
CP070579	3543973	snp	C	T	CDS	synonymous_variant c.612C>T p.Ser204Ser		NAD-dependent epimerase
CP070579	3544105	snp	A	G	CDS	synonymous_variant c.744A>G p.Pro248Pro		NAD-dependent epimerase
CP070579	3544114	snp	T	C	CDS	synonymous_variant c.753T>C p.Ser251Ser		NAD-dependent epimerase
CP070579	3544126	complex	TC	CA	CDS	synonymous_variant c.765_766delTCinsCA p.257		NAD-dependent epimerase
CP070579	3544180	snp	C	T	CDS	synonymous_variant c.819C>T p.Thr273Thr		NAD-dependent epimerase
CP070579	3544192	snp	A	G	CDS	synonymous_variant c.831A>G p.Glu277Glu		NAD-dependent epimerase
CP070579	3544231	snp	C	T	CDS	synonymous_variant c.870C>T p.Ile290Ile		NAD-dependent epimerase
CP070579	3544240	snp	A	C	CDS	synonymous_variant c.879A>C p.Gly293Gly		NAD-dependent epimerase
CP070579	3544264	complex	CACC	TACT	CDS	synonymous_variant c.903_906delCACCinsTACT p.303		NAD-dependent epimerase
CP070579	3544333	complex	CGTGGAG	TGTCGAC	CDS	missense_variant c.972_978delCGTGGAGinsTGTCGAC p.Glu326Asp		NAD-dependent epimerase
CP070579	3544344	complex	TC	AT	CDS	missense_variant c.983_984delTCinsAT p.Phe328Tyr		NAD-dependent epimerase
CP070579	3544414	snp	T	G
CP070579	3544429	complex	TGA	GGG
CP070579	3544456	snp	C	T
CP070579	3544546	snp	A	G
CP070579	3544555	snp	A	C
CP070579	3544575	complex	CAC	GAA
CP070579	3544587	complex	TC	GT
CP070579	3544594	complex	TC	GA
CP070579	3544604	complex	GTGAGT	ATTAGC
CP070579	3544635	complex	GC	TA
CP070579	3544649	snp	C	A
CP070579	3544712	snp	G	A
CP070579	3544847	snp	A	C	CDS	missense_variant c.81A>C p.Glu27Asp		small membrane protein
CP070579	3544879	snp	T	G	CDS	missense_variant c.113T>G p.Leu38Arg		small membrane protein
CP070579	3544896	complex	CTCCA	TTACG
CP070579	3544905	snp	G	A
CP070579	3544922	snp	A	T
CP070579	3545031	snp	G	T
CP070579	3545245	snp	A	C
CP070579	3545361	snp	T	C	CDS	synonymous_variant c.1119A>G p.Ala373Ala	ugd	UDP-glucose 6-dehydrogenase
CP070579	3545367	snp	T	C	CDS	synonymous_variant c.1113A>G p.Glu371Glu	ugd	UDP-glucose 6-dehydrogenase
CP070579	3545420	snp	C	T	CDS	missense_variant c.1060G>A p.Asp354Asn	ugd	UDP-glucose 6-dehydrogenase
CP070579	3545484	snp	A	G	CDS	synonymous_variant c.996T>C p.Val332Val	ugd	UDP-glucose 6-dehydrogenase
CP070579	3545517	snp	A	G	CDS	synonymous_variant c.963T>C p.Ile321Ile	ugd	UDP-glucose 6-dehydrogenase
CP070579	3545586	snp	T	C	CDS	synonymous_variant c.894A>G p.Val298Val	ugd	UDP-glucose 6-dehydrogenase
CP070579	3545643	snp	G	T	CDS	synonymous_variant c.837C>A p.Ala279Ala	ugd	UDP-glucose 6-dehydrogenase
CP070579	3545862	snp	C	T	CDS	synonymous_variant c.618G>A p.Leu206Leu	ugd	UDP-glucose 6-dehydrogenase
CP070579	3546042	snp	T	G	CDS	synonymous_variant c.438A>C p.Gly146Gly	ugd	UDP-glucose 6-dehydrogenase
CP070579	3546060	snp	C	A	CDS	synonymous_variant c.420G>T p.Pro140Pro	ugd	UDP-glucose 6-dehydrogenase
CP070579	3546099	snp	G	A	CDS	synonymous_variant c.381C>T p.Ile127Ile	ugd	UDP-glucose 6-dehydrogenase
CP070579	3546111	snp	A	G	CDS	synonymous_variant c.369T>C p.Phe123Phe	ugd	UDP-glucose 6-dehydrogenase
CP070579	3546144	snp	C	T	CDS	synonymous_variant c.336G>A p.Val112Val	ugd	UDP-glucose 6-dehydrogenase
CP070579	3546201	snp	A	G	CDS	synonymous_variant c.279T>C p.Asn93Asn	ugd	UDP-glucose 6-dehydrogenase
CP070579	3546216	snp	C	T	CDS	synonymous_variant c.264G>A p.Lys88Lys	ugd	UDP-glucose 6-dehydrogenase
CP070579	3546225	snp	G	A	CDS	synonymous_variant c.255C>T p.Tyr85Tyr	ugd	UDP-glucose 6-dehydrogenase
CP070579	3546240	snp	G	C	CDS	synonymous_variant c.240C>G p.Ala80Ala	ugd	UDP-glucose 6-dehydrogenase
CP070579	3546431	snp	C	T	CDS	missense_variant c.49G>A p.Val17Ile	ugd	UDP-glucose 6-dehydrogenase
CP070579	3549810	snp	G	A	CDS	synonymous_variant c.1293C>T p.Tyr431Tyr	gndA	NADP-dependent phosphogluconate dehydrogenase
CP070579	3549822	snp	G	A	CDS	synonymous_variant c.1281C>T p.Tyr427Tyr	gndA	NADP-dependent phosphogluconate dehydrogenase
CP070579	3549834	complex	CGCT	GGCA	CDS	synonymous_variant c.1266_1269delAGCGinsTGCC p.424	gndA	NADP-dependent phosphogluconate dehydrogenase
CP070579	3549867	snp	T	C	CDS	synonymous_variant c.1236A>G p.Val412Val	gndA	NADP-dependent phosphogluconate dehydrogenase
CP070579	3549876	snp	C	G	CDS	synonymous_variant c.1227G>C p.Ala409Ala	gndA	NADP-dependent phosphogluconate dehydrogenase
CP070579	3549942	complex	GAGG	AAGA	CDS	synonymous_variant c.1158_1161delCCTCinsTCTT p.388	gndA	NADP-dependent phosphogluconate dehydrogenase
CP070579	3549957	snp	A	G	CDS	synonymous_variant c.1146T>C p.Ala382Ala	gndA	NADP-dependent phosphogluconate dehydrogenase
CP070579	3550011	snp	A	G	CDS	synonymous_variant c.1092T>C p.Cys364Cys	gndA	NADP-dependent phosphogluconate dehydrogenase
CP070579	3550017	snp	C	A	CDS	synonymous_variant c.1086G>T p.Ala362Ala	gndA	NADP-dependent phosphogluconate dehydrogenase
CP070579	3550050	snp	C	A	CDS	synonymous_variant c.1053G>T p.Leu351Leu	gndA	NADP-dependent phosphogluconate dehydrogenase
CP070579	3550119	snp	A	C	CDS	synonymous_variant c.984T>G p.Gly328Gly	gndA	NADP-dependent phosphogluconate dehydrogenase
CP070579	3550134	snp	G	A	CDS	synonymous_variant c.969C>T p.Arg323Arg	gndA	NADP-dependent phosphogluconate dehydrogenase
CP070579	3550140	snp	A	T	CDS	synonymous_variant c.963T>A p.Val321Val	gndA	NADP-dependent phosphogluconate dehydrogenase
CP070579	3550158	snp	C	A	CDS	synonymous_variant c.945G>T p.Ala315Ala	gndA	NADP-dependent phosphogluconate dehydrogenase
CP070579	3550171	snp	A	G	CDS	missense_variant c.932T>C p.Val311Ala	gndA	NADP-dependent phosphogluconate dehydrogenase
CP070579	3550176	snp	T	C	CDS	synonymous_variant c.927A>G p.Gln309Gln	gndA	NADP-dependent phosphogluconate dehydrogenase
CP070579	3550212	snp	G	T	CDS	synonymous_variant c.891C>A p.Val297Val	gndA	NADP-dependent phosphogluconate dehydrogenase
CP070579	3550227	snp	A	T	CDS	synonymous_variant c.876T>A p.Leu292Leu	gndA	NADP-dependent phosphogluconate dehydrogenase
CP070579	3550239	snp	G	A	CDS	synonymous_variant c.864C>T p.Tyr288Tyr	gndA	NADP-dependent phosphogluconate dehydrogenase
CP070579	3550260	snp	C	G	CDS	synonymous_variant c.843G>C p.Thr281Thr	gndA	NADP-dependent phosphogluconate dehydrogenase
CP070579	3550272	snp	A	C	CDS	synonymous_variant c.831T>G p.Leu277Leu	gndA	NADP-dependent phosphogluconate dehydrogenase
CP070579	3550278	snp	T	C	CDS	synonymous_variant c.825A>G p.Glu275Glu	gndA	NADP-dependent phosphogluconate dehydrogenase
CP070579	3550314	snp	G	A	CDS	synonymous_variant c.789C>T p.Gly263Gly	gndA	NADP-dependent phosphogluconate dehydrogenase
CP070579	3550344	complex	AATA	GATG	CDS	synonymous_variant c.756_759delTATTinsCATC p.254	gndA	NADP-dependent phosphogluconate dehydrogenase
CP070579	3550353	snp	A	G	CDS	synonymous_variant c.750T>C p.Val250Val	gndA	NADP-dependent phosphogluconate dehydrogenase
CP070579	3550380	snp	C	T	CDS	synonymous_variant c.723G>A p.Lys241Lys	gndA	NADP-dependent phosphogluconate dehydrogenase
CP070579	3550422	complex	CAGT	TAGC	CDS	synonymous_variant c.678_681delACTGinsGCTA p.228	gndA	NADP-dependent phosphogluconate dehydrogenase
CP070579	3550434	snp	G	A	CDS	synonymous_variant c.669C>T p.Asn223Asn	gndA	NADP-dependent phosphogluconate dehydrogenase
CP070579	3550449	snp	G	A	CDS	synonymous_variant c.654C>T p.Thr218Thr	gndA	NADP-dependent phosphogluconate dehydrogenase
CP070579	3550454	snp	G	T	CDS	missense_variant c.649C>A p.Gln217Lys	gndA	NADP-dependent phosphogluconate dehydrogenase
CP070579	3550509	snp	G	C	CDS	synonymous_variant c.594C>G p.Ala198Ala	gndA	NADP-dependent phosphogluconate dehydrogenase
CP070579	3550548	snp	C	A	CDS	synonymous_variant c.555G>T p.Val185Val	gndA	NADP-dependent phosphogluconate dehydrogenase
CP070579	3550569	snp	C	A	CDS	synonymous_variant c.534G>T p.Ala178Ala	gndA	NADP-dependent phosphogluconate dehydrogenase
CP070579	3550599	snp	C	T	CDS	synonymous_variant c.504G>A p.Pro168Pro	gndA	NADP-dependent phosphogluconate dehydrogenase
CP070579	3550605	snp	G	A	CDS	synonymous_variant c.498C>T p.Gly166Gly	gndA	NADP-dependent phosphogluconate dehydrogenase
CP070579	3550617	complex	CACCGCC	AACTGCA	CDS	synonymous_variant c.480_486delGGCGGTGinsTGCAGTT p.163	gndA	NADP-dependent phosphogluconate dehydrogenase
CP070579	3550641	complex	TGGTGCT	CGGAGCA	CDS	synonymous_variant c.456_462delAGCACCAinsTGCTCCG p.155	gndA	NADP-dependent phosphogluconate dehydrogenase
CP070579	3550653	snp	T	C	CDS	synonymous_variant c.450A>G p.Glu150Glu	gndA	NADP-dependent phosphogluconate dehydrogenase
CP070579	3550671	snp	G	C	CDS	synonymous_variant c.432C>G p.Gly144Gly	gndA	NADP-dependent phosphogluconate dehydrogenase
CP070579	3550683	snp	G	A	CDS	synonymous_variant c.420C>T p.Ile140Ile	gndA	NADP-dependent phosphogluconate dehydrogenase
CP070579	3550692	snp	C	A	CDS	synonymous_variant c.411G>T p.Gly137Gly	gndA	NADP-dependent phosphogluconate dehydrogenase
CP070579	3550704	snp	G	C	CDS	synonymous_variant c.399C>G p.Gly133Gly	gndA	NADP-dependent phosphogluconate dehydrogenase
CP070579	3550713	complex	GCCG	ACCA	CDS	synonymous_variant c.387_390delCGGCinsTGGT p.131	gndA	NADP-dependent phosphogluconate dehydrogenase
CP070579	3550767	snp	G	A	CDS	synonymous_variant c.336C>T p.Asn112Asn	gndA	NADP-dependent phosphogluconate dehydrogenase
CP070579	3550773	snp	A	G	CDS	synonymous_variant c.330T>C p.Arg110Arg	gndA	NADP-dependent phosphogluconate dehydrogenase
CP070579	3550803	snp	G	A	CDS	synonymous_variant c.300C>T p.Gly100Gly	gndA	NADP-dependent phosphogluconate dehydrogenase
CP070579	3550827	complex	ATCA	GTCG	CDS	synonymous_variant c.273_276delTGATinsCGAC p.93	gndA	NADP-dependent phosphogluconate dehydrogenase
CP070579	3550851	snp	A	G	CDS	synonymous_variant c.252T>C p.Ile84Ile	gndA	NADP-dependent phosphogluconate dehydrogenase
CP070579	3550872	snp	C	T	CDS	synonymous_variant c.231G>A p.Gly77Gly	gndA	NADP-dependent phosphogluconate dehydrogenase
CP070579	3550896	snp	A	C	CDS	synonymous_variant c.207T>G p.Arg69Arg	gndA	NADP-dependent phosphogluconate dehydrogenase
CP070579	3550908	snp	C	T	CDS	synonymous_variant c.195G>A p.Glu65Glu	gndA	NADP-dependent phosphogluconate dehydrogenase
CP070579	3550962	complex	TGTG	AGGA	CDS	missense_variant c.138_141delCACAinsTCCT p.Thr47Pro	gndA	NADP-dependent phosphogluconate dehydrogenase
CP070579	3550971	snp	G	A	CDS	synonymous_variant c.132C>T p.Ala44Ala	gndA	NADP-dependent phosphogluconate dehydrogenase
CP070579	3550977	snp	A	C	CDS	synonymous_variant c.126T>G p.Val42Val	gndA	NADP-dependent phosphogluconate dehydrogenase
CP070579	3551010	complex	AACG	GACA	CDS	synonymous_variant c.90_93delCGTTinsTGTC p.32	gndA	NADP-dependent phosphogluconate dehydrogenase
CP070579	3564802	snp	A	G	CDS	synonymous_variant c.342T>C p.Ser114Ser		polysaccharide export protein
CP070579	3564808	snp	G	A	CDS	synonymous_variant c.336C>T p.Ser112Ser		polysaccharide export protein
CP070579	3564823	snp	T	A	CDS	synonymous_variant c.321A>T p.Ala107Ala		polysaccharide export protein
CP070579	3564832	snp	T	G	CDS	synonymous_variant c.312A>C p.Thr104Thr		polysaccharide export protein
CP070579	3564837	complex	GC	AT	CDS	synonymous_variant c.306_307delGCinsAT p.104		polysaccharide export protein
CP070579	3564859	snp	T	G	CDS	synonymous_variant c.285A>C p.Val95Val		polysaccharide export protein
CP070579	3564865	complex	TAA	CAG	CDS	synonymous_variant c.277_279delTTAinsCTG p.94		polysaccharide export protein
CP070579	3564877	complex	AACCCCA	CACACCG	CDS	synonymous_variant c.261_267delTGGGGTTinsCGGTGTG p.90		polysaccharide export protein
CP070579	3564901	snp	T	G	CDS	synonymous_variant c.243A>C p.Arg81Arg		polysaccharide export protein
CP070579	3564916	snp	C	A	CDS	synonymous_variant c.228G>T p.Leu76Leu		polysaccharide export protein
CP070579	3564942	complex	TGGTT	CAGTC	CDS	missense_variant c.198_202delAACCAinsGACTG p.Ile68Val		polysaccharide export protein
CP070579	3564952	complex	TCGA	ACGG	CDS	synonymous_variant c.189_192delTCGAinsCCGT p.65		polysaccharide export protein
CP070579	3564967	complex	AAGCCCC	CAGGCCA	CDS	synonymous_variant c.171_177delGGGGCTTinsTGGCCTG p.60		polysaccharide export protein
CP070579	3564982	complex	CGGG	TGGA	CDS	synonymous_variant c.159_162delCCCGinsTCCA p.55		polysaccharide export protein
CP070579	3564991	complex	ATTGACCAGTTTA	GTTCACTAACTTG	CDS	synonymous_variant c.141_153delTAAACTGGTCAATinsCAAGTTAGTGAAC p.52		polysaccharide export protein
CP070579	3565018	snp	A	G	CDS	synonymous_variant c.126T>C p.Ser42Ser		polysaccharide export protein
CP070579	3565024	snp	T	C	CDS	synonymous_variant c.120A>G p.Pro40Pro		polysaccharide export protein
CP070579	3565036	snp	C	T	CDS	synonymous_variant c.108G>A p.Val36Val		polysaccharide export protein
CP070579	3565045	complex	ACGT	CCGC	CDS	synonymous_variant c.96_99delACGTinsGCGG p.34		polysaccharide export protein
CP070579	3565054	snp	G	A	CDS	synonymous_variant c.90C>T p.Asn30Asn		polysaccharide export protein
CP070579	3565074	complex	CAATG	TGATT	CDS	missense_variant c.66_70delCATTGinsAATCA p.Val24Ile		polysaccharide export protein
CP070579	3565102	snp	C	T	CDS	synonymous_variant c.42G>A p.Ala14Ala		polysaccharide export protein
CP070579	3565108	snp	T	C	CDS	synonymous_variant c.36A>G p.Ala12Ala		polysaccharide export protein
CP070579	3565180	snp	C	T
CP070579	3565196	snp	G	A
CP070579	3565209	complex	TTACCAGCCTGC	CTGCCGGCTTGT
CP070579	3565228	snp	G	T
CP070579	3565233	snp	G	A
CP070579	3565242	snp	A	G
CP070579	3565256	snp	T	C
CP070579	3565261	complex	G	TT
CP070579	3565268	complex	CCT	TC
CP070579	3565301	snp	T	C	CDS	synonymous_variant c.1422A>G p.Pro474Pro		capsule assembly Wzi family protein
CP070579	3565307	snp	T	C	CDS	synonymous_variant c.1416A>G p.Glu472Glu		capsule assembly Wzi family protein
CP070579	3565322	snp	T	G	CDS	synonymous_variant c.1401A>C p.Ala467Ala		capsule assembly Wzi family protein
CP070579	3565760	complex	ACCA	GCCT	CDS	synonymous_variant c.960_963delTGGTinsAGGC p.322		capsule assembly Wzi family protein
CP070579	3565778	complex	AAC	GAT	CDS	missense_variant c.943_945delGTTinsATC p.Val315Ile		capsule assembly Wzi family protein
CP070579	3565787	complex	CCCA	GCCG	CDS	synonymous_variant c.933_936delTGGGinsCGGC p.313		capsule assembly Wzi family protein
CP070579	3565799	snp	C	T	CDS	synonymous_variant c.924G>A p.Val308Val		capsule assembly Wzi family protein
CP070579	3565808	complex	GCCAAGAGTTGGTTCA	ACCCAAGGTCGGCTCG	CDS	synonymous_variant c.900_915delTGAACCAACTCTTGGCinsCGAGCCGACCTTGGGT p.306		capsule assembly Wzi family protein
CP070579	3565832	snp	C	T	CDS	synonymous_variant c.891G>A p.Lys297Lys		capsule assembly Wzi family protein
CP070579	3565838	snp	G	A	CDS	synonymous_variant c.885C>T p.Asp295Asp		capsule assembly Wzi family protein
CP070579	3565847	snp	T	G	CDS	synonymous_variant c.876A>C p.Ala292Ala		capsule assembly Wzi family protein
CP070579	3565859	snp	A	C	CDS	synonymous_variant c.864T>G p.Gly288Gly		capsule assembly Wzi family protein
CP070579	3565874	complex	TGTC	CGTT	CDS	synonymous_variant c.846_849delGACAinsAACG p.284		capsule assembly Wzi family protein
CP070579	3565913	snp	A	G	CDS	synonymous_variant c.810T>C p.Ser270Ser		capsule assembly Wzi family protein
CP070579	3565922	snp	T	G	CDS	synonymous_variant c.801A>C p.Ser267Ser		capsule assembly Wzi family protein
CP070579	3565934	snp	A	C	CDS	synonymous_variant c.789T>G p.Gly263Gly		capsule assembly Wzi family protein
CP070579	3565943	snp	G	T	CDS	synonymous_variant c.780C>A p.Gly260Gly		capsule assembly Wzi family protein
CP070579	3565991	snp	C	T	CDS	synonymous_variant c.732G>A p.Thr244Thr		capsule assembly Wzi family protein
CP070579	3566012	snp	A	G	CDS	synonymous_variant c.711T>C p.Ile237Ile		capsule assembly Wzi family protein
CP070579	3566036	snp	G	A	CDS	synonymous_variant c.687C>T p.Thr229Thr		capsule assembly Wzi family protein
CP070579	3566054	complex	ACTAGCG	GCTGGCA	CDS	synonymous_variant c.663_669delCGCTAGTinsTGCCAGC p.224		capsule assembly Wzi family protein
CP070579	3566066	complex	TTGG	CTGA	CDS	synonymous_variant c.654_657delCCAAinsTCAG p.220		capsule assembly Wzi family protein
CP070579	3566081	snp	A	C	CDS	synonymous_variant c.642T>G p.Gly214Gly		capsule assembly Wzi family protein
CP070579	3566095	snp	G	A	CDS	synonymous_variant c.628C>T p.Leu210Leu		capsule assembly Wzi family protein
CP070579	3566105	complex	TTCC	CTCT	CDS	synonymous_variant c.615_618delGGAAinsAGAG p.207		capsule assembly Wzi family protein
CP070579	3566114	snp	C	T	CDS	synonymous_variant c.609G>A p.Ala203Ala		capsule assembly Wzi family protein
CP070579	3566126	snp	A	G	CDS	synonymous_variant c.597T>C p.Arg199Arg		capsule assembly Wzi family protein
CP070579	3566135	complex	TAAAAAG	CAGGAAA	CDS	synonymous_variant c.582_588delCTTTTTAinsTTTCCTG p.197		capsule assembly Wzi family protein
CP070579	3566150	snp	C	T	CDS	synonymous_variant c.573G>A p.Pro191Pro		capsule assembly Wzi family protein
CP070579	3566159	snp	C	G	CDS	synonymous_variant c.564G>C p.Ala188Ala		capsule assembly Wzi family protein
CP070579	3566180	snp	T	A	CDS	synonymous_variant c.543A>T p.Gly181Gly		capsule assembly Wzi family protein
CP070579	3566207	complex	CGGA	TGGT	CDS	synonymous_variant c.513_516delTCCGinsACCA p.173		capsule assembly Wzi family protein
CP070579	3566222	snp	A	G	CDS	synonymous_variant c.501T>C p.Ser167Ser		capsule assembly Wzi family protein
CP070579	3566252	snp	G	A	CDS	synonymous_variant c.471C>T p.Gly157Gly		capsule assembly Wzi family protein
CP070579	3566258	complex	TGCG	GGCA	CDS	synonymous_variant c.462_465delCGCAinsTGCC p.156		capsule assembly Wzi family protein
CP070579	3566282	snp	G	T	CDS	synonymous_variant c.441C>A p.Gly147Gly		capsule assembly Wzi family protein
CP070579	3566303	snp	T	C	CDS	synonymous_variant c.420A>G p.Gly140Gly		capsule assembly Wzi family protein
CP070579	3566321	snp	G	C	CDS	synonymous_variant c.402C>G p.Leu134Leu		capsule assembly Wzi family protein
CP070579	3566327	snp	G	A	CDS	synonymous_variant c.396C>T p.Val132Val		capsule assembly Wzi family protein
CP070579	3566378	snp	T	C	CDS	synonymous_variant c.345A>G p.Ala115Ala		capsule assembly Wzi family protein
CP070579	3566405	snp	C	T	CDS	synonymous_variant c.318G>A p.Pro106Pro		capsule assembly Wzi family protein
CP070579	3566419	snp	T	G	CDS	missense_variant c.304A>C p.Lys102Gln		capsule assembly Wzi family protein
CP070579	3566441	snp	A	G	CDS	synonymous_variant c.282T>C p.Val94Val		capsule assembly Wzi family protein
CP070579	3566453	snp	C	G	CDS	synonymous_variant c.270G>C p.Ala90Ala		capsule assembly Wzi family protein
CP070579	3566471	snp	G	T	CDS	synonymous_variant c.252C>A p.Arg84Arg		capsule assembly Wzi family protein
CP070579	3566513	snp	G	A	CDS	synonymous_variant c.210C>T p.Ser70Ser		capsule assembly Wzi family protein
CP070579	3566528	snp	T	C	CDS	synonymous_variant c.195A>G p.Lys65Lys		capsule assembly Wzi family protein
CP070579	3566534	snp	C	T	CDS	synonymous_variant c.189G>A p.Ala63Ala		capsule assembly Wzi family protein
CP070579	3566542	snp	A	C	CDS	missense_variant c.181T>G p.Ser61Ala		capsule assembly Wzi family protein
CP070579	3566919	complex	CA	GG
CP070579	3566952	snp	T	A
CP070579	3567018	snp	C	G	CDS	missense_variant c.6C>G p.Ile2Met		hypothetical protein
CP070579	3567157	snp	C	T
CP070579	3567261	snp	G	A
CP070579	3567280	snp	A	T
CP070579	3567331	snp	A	G
CP070579	3567346	complex	ACTACAA	GCCACAT
CP070579	3567395	snp	C	A
CP070579	3567477	snp	C	G
CP070579	3567530	snp	G	A
CP070579	3567607	snp	G	A
CP070579	3567748	snp	A	G	CDS	synonymous_variant c.564T>C p.Ile188Ile		phosphatase PAP2 family protein
CP070579	3567846	snp	G	T	CDS	missense_variant c.466C>A p.His156Asn		phosphatase PAP2 family protein
CP070579	3567939	snp	A	C	CDS	missense_variant c.373T>G p.Phe125Val		phosphatase PAP2 family protein
CP070579	3568090	complex	GCCA	ACCG	CDS	synonymous_variant c.219_222delTGGCinsCGGT p.75		phosphatase PAP2 family protein
CP070579	3568117	snp	A	G	CDS	synonymous_variant c.195T>C p.Arg65Arg		phosphatase PAP2 family protein
CP070579	3568213	snp	C	A	CDS	synonymous_variant c.99G>T p.Arg33Arg		phosphatase PAP2 family protein
CP070579	3568257	complex	AGCTG	CGCTT	CDS	missense_variant c.51_55delCAGCTinsAAGCG p.Ser19Ala		phosphatase PAP2 family protein
CP070579	3568346	snp	G	A
CP070579	3568481	snp	T	C
CP070579	3568564	snp	A	C
CP070579	3568573	snp	C	A
CP070579	3568624	snp	G	A
CP070579	3568661	complex	AGGA	GTGC
CP070579	3568669	complex	TGCTTCAGCCT	AGGCTCTGCCC
CP070579	3568688	complex	GGTTTCAGGCTGGCGC	ATCTTTACGCCAGCTG
CP070579	3568728	snp	T	C	CDS	synonymous_variant c.867A>G p.Glu289Glu	galF	GalU regulator GalF
CP070579	3568752	snp	C	T	CDS	synonymous_variant c.843G>A p.Leu281Leu	galF	GalU regulator GalF
CP070579	3568812	snp	G	A	CDS	synonymous_variant c.783C>T p.Tyr261Tyr	galF	GalU regulator GalF
CP070579	3569082	snp	A	G	CDS	synonymous_variant c.513T>C p.Leu171Leu	galF	GalU regulator GalF
CP070579	3569097	snp	G	A	CDS	synonymous_variant c.498C>T p.Arg166Arg	galF	GalU regulator GalF
CP070579	3569220	snp	T	C	CDS	synonymous_variant c.375A>G p.Pro125Pro	galF	GalU regulator GalF
CP070579	3569373	snp	T	C	CDS	synonymous_variant c.222A>G p.Glu74Glu	galF	GalU regulator GalF
CP070579	3569388	snp	T	G	CDS	synonymous_variant c.207A>C p.Thr69Thr	galF	GalU regulator GalF
CP070579	3569469	snp	G	A	CDS	synonymous_variant c.126C>T p.Asp42Asp	galF	GalU regulator GalF
CP070579	3569762	snp	C	T
CP070579	3569818	snp	G	A
CP070579	3569846	snp	T	C
CP070579	3569868	complex	GC	AA
CP070579	3569892	snp	T	C
CP070579	3569971	snp	T	C
CP070579	3570002	snp	C	A
CP070579	3570037	snp	C	T
CP070579	3570115	snp	C	T
CP070579	3570246	snp	G	C
CP070579	3570262	snp	C	T
CP070579	3570536	snp	C	T	CDS	synonymous_variant c.177C>T p.Leu59Leu		TerC family protein
CP070579	3570542	snp	T	G	CDS	synonymous_variant c.183T>G p.Leu61Leu		TerC family protein
CP070579	3570614	snp	C	T	CDS	synonymous_variant c.255C>T p.Ala85Ala		TerC family protein
CP070579	3570623	snp	G	A	CDS	synonymous_variant c.264G>A p.Leu88Leu		TerC family protein
CP070579	3570782	snp	T	C	CDS	synonymous_variant c.423T>C p.Leu141Leu		TerC family protein
CP070579	3570812	snp	C	T	CDS	synonymous_variant c.453C>T p.Val151Val		TerC family protein
CP070579	3570929	snp	A	G	CDS	synonymous_variant c.570A>G p.Leu190Leu		TerC family protein
CP070579	3571037	snp	G	C	CDS	synonymous_variant c.678G>C p.Ala226Ala		TerC family protein
CP070579	3571047	snp	T	C	CDS	synonymous_variant c.688T>C p.Leu230Leu		TerC family protein
CP070579	3571055	snp	G	A	CDS	synonymous_variant c.696G>A p.Gln232Gln		TerC family protein
CP070579	3571112	snp	A	G	CDS	synonymous_variant c.753A>G p.Glu251Glu		TerC family protein
CP070579	3571202	snp	T	A	CDS	synonymous_variant c.843T>A p.Pro281Pro		TerC family protein
CP070579	3571221	snp	C	A	CDS	synonymous_variant c.862C>A p.Arg288Arg		TerC family protein
CP070579	3571364	snp	G	T	CDS	synonymous_variant c.1005G>T p.Arg335Arg		TerC family protein
CP070579	3571373	snp	G	C	CDS	synonymous_variant c.1014G>C p.Val338Val		TerC family protein
CP070579	3571502	snp	T	G	CDS	synonymous_variant c.1143T>G p.Gly381Gly		TerC family protein
CP070579	3571514	snp	G	C	CDS	synonymous_variant c.1155G>C p.Leu385Leu		TerC family protein
CP070579	3571577	snp	T	C	CDS	synonymous_variant c.1218T>C p.Gly406Gly		TerC family protein
CP070579	3571691	complex	CTCA	TTCG	CDS	synonymous_variant c.1332_1335delCTCAinsTTCG p.446		TerC family protein
CP070579	3571703	complex	TAAC	CAAT	CDS	synonymous_variant c.1344_1347delTAACinsCAAT p.450		TerC family protein
CP070579	3571727	complex	TCTG	CCTT	CDS	synonymous_variant c.1368_1371delTCTGinsCCTT p.458		TerC family protein
CP070579	3571757	snp	C	T	CDS	synonymous_variant c.1398C>T p.Asp466Asp		TerC family protein
CP070579	3571847	snp	T	C	CDS	synonymous_variant c.1488T>C p.Gly496Gly		TerC family protein
CP070579	3571853	snp	G	C	CDS	synonymous_variant c.1494G>C p.Thr498Thr		TerC family protein
CP070579	3571886	snp	G	A	CDS	synonymous_variant c.1527G>A p.Val509Val		TerC family protein
CP070579	3571971	snp	T	C
CP070579	3572179	snp	T	C
CP070579	3572194	snp	A	G
CP070579	3572208	complex	CGGCG	TGGCA
CP070579	3572217	snp	T	C
CP070579	3572225	complex	TACGCT	CAGACG
CP070579	3572241	complex	ACA	GCACG
CP070579	3572269	complex	TGGTA	GGGTG
CP070579	3572317	snp	T	A	CDS	missense_variant c.1809A>T p.Lys603Asn	asmA	outer membrane assembly protein AsmA
CP070579	3572428	snp	T	C	CDS	synonymous_variant c.1698A>G p.Glu566Glu	asmA	outer membrane assembly protein AsmA
CP070579	3572722	snp	C	A	CDS	synonymous_variant c.1404G>T p.Leu468Leu	asmA	outer membrane assembly protein AsmA
CP070579	3572731	snp	A	G	CDS	synonymous_variant c.1395T>C p.Phe465Phe	asmA	outer membrane assembly protein AsmA
CP070579	3572806	snp	G	A	CDS	synonymous_variant c.1320C>T p.Ala440Ala	asmA	outer membrane assembly protein AsmA
CP070579	3572819	snp	G	A	CDS	missense_variant c.1307C>T p.Thr436Met	asmA	outer membrane assembly protein AsmA
CP070579	3572902	snp	C	A	CDS	synonymous_variant c.1224G>T p.Val408Val	asmA	outer membrane assembly protein AsmA
CP070579	3573070	snp	A	G	CDS	synonymous_variant c.1056T>C p.Arg352Arg	asmA	outer membrane assembly protein AsmA
CP070579	3573094	complex	AAGA	CAGG	CDS	synonymous_variant c.1029_1032delTCTTinsCCTG p.345	asmA	outer membrane assembly protein AsmA
CP070579	3573270	snp	G	A	CDS	synonymous_variant c.856C>T p.Leu286Leu	asmA	outer membrane assembly protein AsmA
CP070579	3573276	complex	GC	AT	CDS	synonymous_variant c.849_850delGCinsAT p.285	asmA	outer membrane assembly protein AsmA
CP070579	3573292	complex	GTCT	ATCC	CDS	synonymous_variant c.831_834delAGACinsGGAT p.279	asmA	outer membrane assembly protein AsmA
CP070579	3574222	snp	A	G	CDS	synonymous_variant c.516T>C p.Asn172Asn	dcd	dCTP deaminase
CP070579	3574291	snp	C	T	CDS	synonymous_variant c.447G>A p.Leu149Leu	dcd	dCTP deaminase
CP070579	3574321	snp	G	A	CDS	synonymous_variant c.417C>T p.Phe139Phe	dcd	dCTP deaminase
CP070579	3574615	snp	A	G	CDS	synonymous_variant c.123T>C p.Phe41Phe	dcd	dCTP deaminase
CP070579	3575032	snp	C	G	CDS	synonymous_variant c.438G>C p.Leu146Leu	udk	uridine kinase
CP070579	3575224	snp	C	T	CDS	synonymous_variant c.246G>A p.Gln82Gln	udk	uridine kinase
CP070579	3575308	snp	G	A	CDS	synonymous_variant c.162C>T p.Ser54Ser	udk	uridine kinase
CP070579	3575800	snp	A	G	CDS	synonymous_variant c.633T>C p.Thr211Thr	alkA	DNA-3-methyladenine glycosylase 2
CP070579	3575902	snp	T	G	CDS	synonymous_variant c.531A>C p.Arg177Arg	alkA	DNA-3-methyladenine glycosylase 2
CP070579	3575944	snp	A	C	CDS	synonymous_variant c.489T>G p.Arg163Arg	alkA	DNA-3-methyladenine glycosylase 2
CP070579	3575992	complex	TGCA	CGCC	CDS	synonymous_variant c.438_441delTGCAinsGGCG p.148	alkA	DNA-3-methyladenine glycosylase 2
CP070579	3576142	snp	G	A	CDS	synonymous_variant c.291C>T p.Asp97Asp	alkA	DNA-3-methyladenine glycosylase 2
CP070579	3576169	snp	C	T	CDS	synonymous_variant c.264G>A p.Pro88Pro	alkA	DNA-3-methyladenine glycosylase 2
CP070579	3576221	snp	A	G	CDS	missense_variant c.212T>C p.Val71Ala	alkA	DNA-3-methyladenine glycosylase 2
CP070579	3576248	snp	C	G	CDS	missense_variant c.185G>C p.Ser62Thr	alkA	DNA-3-methyladenine glycosylase 2
CP070579	3576394	snp	C	T	CDS	synonymous_variant c.39G>A p.Ala13Ala	alkA	DNA-3-methyladenine glycosylase 2
CP070579	3577001	snp	G	A	CDS	synonymous_variant c.432G>A p.Gln144Gln	yegD	molecular chaperone
CP070579	3577012	snp	T	A	CDS	missense_variant c.443T>A p.Leu148Gln	yegD	molecular chaperone
CP070579	3577064	snp	C	T	CDS	synonymous_variant c.495C>T p.Gly165Gly	yegD	molecular chaperone
CP070579	3577073	snp	G	T	CDS	synonymous_variant c.504G>T p.Ala168Ala	yegD	molecular chaperone
CP070579	3577091	snp	G	T	CDS	synonymous_variant c.522G>T p.Gly174Gly	yegD	molecular chaperone
CP070579	3577103	complex	GGCT	CGCC	CDS	synonymous_variant c.534_537delGGCTinsCGCC p.180	yegD	molecular chaperone
CP070579	3577111	snp	T	A	CDS	missense_variant c.542T>A p.Leu181His	yegD	molecular chaperone
CP070579	3577226	snp	G	A	CDS	synonymous_variant c.657G>A p.Gly219Gly	yegD	molecular chaperone
CP070579	3577283	snp	C	A	CDS	synonymous_variant c.714C>A p.Arg238Arg	yegD	molecular chaperone
CP070579	3577382	snp	C	T	CDS	synonymous_variant c.813C>T p.Gly271Gly	yegD	molecular chaperone
CP070579	3577541	snp	A	G	CDS	synonymous_variant c.972A>G p.Leu324Leu	yegD	molecular chaperone
CP070579	3577760	snp	A	G	CDS	synonymous_variant c.1191A>G p.Gln397Gln	yegD	molecular chaperone
CP070579	3577811	snp	A	G	CDS	synonymous_variant c.1242A>G p.Leu414Leu	yegD	molecular chaperone
CP070579	3577910	snp	G	A	CDS	synonymous_variant c.1341G>A p.Val447Val	yegD	molecular chaperone
CP070579	3577931	snp	C	T
CP070579	3578104	snp	G	A
CP070579	3578174	complex	AGT	GGC
CP070579	3578209	snp	T	C
CP070579	3578229	snp	A	G	CDS	synonymous_variant c.18A>G p.Pro6Pro		sensor histidine kinase
CP070579	3578259	snp	C	G	CDS	synonymous_variant c.48C>G p.Gly16Gly		sensor histidine kinase
CP070579	3578286	snp	G	C	CDS	synonymous_variant c.75G>C p.Ala25Ala		sensor histidine kinase
CP070579	3578291	snp	C	A	CDS	missense_variant c.80C>A p.Ala27Asp		sensor histidine kinase
CP070579	3578308	snp	A	C	CDS	missense_variant c.97A>C p.Ile33Leu		sensor histidine kinase
CP070579	3578319	snp	C	T	CDS	synonymous_variant c.108C>T p.Phe36Phe		sensor histidine kinase
CP070579	3578406	snp	A	G	CDS	synonymous_variant c.195A>G p.Glu65Glu		sensor histidine kinase
CP070579	3578415	snp	A	C	CDS	synonymous_variant c.204A>C p.Gly68Gly		sensor histidine kinase
CP070579	3578439	snp	C	T	CDS	synonymous_variant c.228C>T p.Arg76Arg		sensor histidine kinase
CP070579	3578458	snp	T	A	CDS	missense_variant c.247T>A p.Ser83Thr		sensor histidine kinase
CP070579	3578463	snp	T	C	CDS	synonymous_variant c.252T>C p.Phe84Phe		sensor histidine kinase
CP070579	3578478	snp	T	C	CDS	synonymous_variant c.267T>C p.Thr89Thr		sensor histidine kinase
CP070579	3578600	snp	C	T	CDS	missense_variant c.389C>T p.Pro130Leu		sensor histidine kinase
CP070579	3578752	snp	A	T	CDS	missense_variant c.541A>T p.Ser181Cys		sensor histidine kinase
CP070579	3578799	snp	A	G	CDS	synonymous_variant c.588A>G p.Leu196Leu		sensor histidine kinase
CP070579	3578844	snp	T	C	CDS	synonymous_variant c.633T>C p.Ala211Ala		sensor histidine kinase
CP070579	3578868	snp	C	T	CDS	synonymous_variant c.657C>T p.Phe219Phe		sensor histidine kinase
CP070579	3578880	snp	C	G	CDS	synonymous_variant c.669C>G p.Ala223Ala		sensor histidine kinase
CP070579	3578889	snp	C	G	CDS	synonymous_variant c.678C>G p.Pro226Pro		sensor histidine kinase
CP070579	3578898	complex	TTTT	CTTC	CDS	synonymous_variant c.687_690delTTTTinsCTTC p.231		sensor histidine kinase
CP070579	3578910	snp	T	C	CDS	synonymous_variant c.699T>C p.Ser233Ser		sensor histidine kinase
CP070579	3578919	snp	G	C	CDS	synonymous_variant c.708G>C p.Ser236Ser		sensor histidine kinase
CP070579	3578952	snp	T	C	CDS	synonymous_variant c.741T>C p.His247His		sensor histidine kinase
CP070579	3578988	snp	G	A	CDS	synonymous_variant c.777G>A p.Arg259Arg		sensor histidine kinase
CP070579	3579000	snp	A	G	CDS	synonymous_variant c.789A>G p.Leu263Leu		sensor histidine kinase
CP070579	3579012	complex	GGTGGTG	CGTGATA	CDS	missense_variant c.801_807delGGTGGTGinsCGTGATA p.Val269Ile		sensor histidine kinase
CP070579	3579291	snp	C	T	CDS	synonymous_variant c.1080C>T p.His360His		sensor histidine kinase
CP070579	3579441	snp	T	C	CDS	synonymous_variant c.1230T>C p.Phe410Phe		sensor histidine kinase
CP070579	3579515	snp	C	T	CDS	missense_variant c.1304C>T p.Ala435Val		sensor histidine kinase
CP070579	3579710	snp	C	A	CDS	missense_variant c.1499C>A p.Ala500Glu		sensor histidine kinase
CP070579	3580331	snp	C	T	CDS	synonymous_variant c.249C>T p.Gly83Gly		response regulator transcription factor
CP070579	3580337	snp	G	A	CDS	synonymous_variant c.255G>A p.Gln85Gln		response regulator transcription factor
CP070579	3580349	snp	A	G	CDS	synonymous_variant c.267A>G p.Leu89Leu		response regulator transcription factor
CP070579	3580449	snp	G	A	CDS	missense_variant c.367G>A p.Asp123Asn		response regulator transcription factor
CP070579	3580813	snp	A	G
CP070579	3580828	snp	T	C
CP070579	3580939	snp	A	G
CP070579	3581454	snp	A	G	CDS	synonymous_variant c.177A>G p.Leu59Leu		transcriptional regulator
CP070579	3581487	snp	A	T	CDS	synonymous_variant c.210A>T p.Gly70Gly		transcriptional regulator
CP070579	3581547	snp	T	C	CDS	synonymous_variant c.270T>C p.Asn90Asn		transcriptional regulator
CP070579	3581597	snp	A	G	CDS	missense_variant c.320A>G p.Gln107Arg		transcriptional regulator
CP070579	3581706	snp	G	A	CDS	synonymous_variant c.429G>A p.Ser143Ser		transcriptional regulator
CP070579	3581769	snp	G	C	CDS	synonymous_variant c.492G>C p.Ala164Ala		transcriptional regulator
CP070579	3581832	snp	A	C	CDS	missense_variant c.555A>C p.Arg185Ser		transcriptional regulator
CP070579	3581903	del	CA	C
CP070579	3581939	snp	T	G
CP070579	3581954	snp	T	C
CP070579	3582027	snp	G	A
CP070579	3582115	ins	T	TC
CP070579	3582125	snp	G	T
CP070579	3582595	snp	A	G	CDS	synonymous_variant c.843T>C p.Leu281Leu		dicarboxylate/amino acid:cation symporter
CP070579	3582628	snp	A	G	CDS	synonymous_variant c.810T>C p.Thr270Thr		dicarboxylate/amino acid:cation symporter
CP070579	3582634	snp	A	G	CDS	synonymous_variant c.804T>C p.Phe268Phe		dicarboxylate/amino acid:cation symporter
CP070579	3582793	snp	C	T	CDS	synonymous_variant c.645G>A p.Gln215Gln		dicarboxylate/amino acid:cation symporter
CP070579	3583036	snp	T	C	CDS	synonymous_variant c.402A>G p.Gly134Gly		dicarboxylate/amino acid:cation symporter
CP070579	3583321	snp	G	A	CDS	synonymous_variant c.117C>T p.Asp39Asp		dicarboxylate/amino acid:cation symporter
CP070579	3583401	snp	T	C	CDS	missense_variant c.37A>G p.Ile13Val		dicarboxylate/amino acid:cation symporter
CP070579	3583464	snp	A	G
CP070579	3583496	snp	A	G
CP070579	3583592	complex	AATT	GATA
CP070579	3583822	snp	A	C	CDS	missense_variant c.85A>C p.Ser29Arg		MdtA/MuxA family multidrug efflux RND transporter periplasmic adaptor subunit
CP070579	3583992	snp	T	C	CDS	synonymous_variant c.255T>C p.Asn85Asn		MdtA/MuxA family multidrug efflux RND transporter periplasmic adaptor subunit
CP070579	3584163	snp	T	C	CDS	synonymous_variant c.426T>C p.Asn142Asn		MdtA/MuxA family multidrug efflux RND transporter periplasmic adaptor subunit
CP070579	3584343	snp	G	C	CDS	missense_variant c.606G>C p.Glu202Asp		MdtA/MuxA family multidrug efflux RND transporter periplasmic adaptor subunit
CP070579	3584508	snp	C	T	CDS	synonymous_variant c.771C>T p.Leu257Leu		MdtA/MuxA family multidrug efflux RND transporter periplasmic adaptor subunit
CP070579	3584517	snp	G	A	CDS	synonymous_variant c.780G>A p.Glu260Glu		MdtA/MuxA family multidrug efflux RND transporter periplasmic adaptor subunit
CP070579	3584574	snp	T	C	CDS	synonymous_variant c.837T>C p.Asp279Asp		MdtA/MuxA family multidrug efflux RND transporter periplasmic adaptor subunit
CP070579	3584589	snp	C	G	CDS	synonymous_variant c.852C>G p.Ala284Ala		MdtA/MuxA family multidrug efflux RND transporter periplasmic adaptor subunit
CP070579	3584616	snp	A	G	CDS	synonymous_variant c.879A>G p.Ala293Ala		MdtA/MuxA family multidrug efflux RND transporter periplasmic adaptor subunit
CP070579	3584877	snp	C	T	CDS	synonymous_variant c.1140C>T p.Arg380Arg		MdtA/MuxA family multidrug efflux RND transporter periplasmic adaptor subunit
CP070579	3584898	snp	G	A	CDS	synonymous_variant c.1161G>A p.Val387Val		MdtA/MuxA family multidrug efflux RND transporter periplasmic adaptor subunit
CP070579	3584939	snp	A	C	CDS	missense_variant c.1202A>C p.Asp401Ala		MdtA/MuxA family multidrug efflux RND transporter periplasmic adaptor subunit
CP070579	3585227	snp	A	C	CDS	synonymous_variant c.252A>C p.Ser84Ser		MdtB/MuxB family multidrug efflux RND transporter permease subunit
[truncated: 172 more rows]
