# Supplementary material for: Evidence of an epidemic spread of KPC-producing Enterobacterales in Czech hospitals
Source: Sci Rep. 2021 Aug 3;11:15732. doi: 10.1038/s41598-021-95285-z (PMC8333104; doi:10.1038/s41598-021-95285-z)
Supplement: Supplementary file 11 — Supplementary Information 11. [file 41598_2021_95285_MOESM11_ESM.xlsx]

## Sheet: Sheet1
Table S5: accession numbers of the sequenced isolates.
Isolate	Accession number
45128	JAFEWG000000000
45182	JAFIQE000000000
45467	JAFEWH000000000
46338	JAFEWI000000000
46506	CP070519-CP070520
46544	JAFEWJ000000000
46817	JAFEWK000000000
46903	CP070521-CP070524
47158	JAFEWL000000000
47299	JAFEWM000000000
47462	JAFEWN000000000
47693	CP070525-CP070529
48293	CP070530-CP070534
48294	JAFEWO000000000
48448	JAFEWP000000000
48587	JAFEWQ000000000
48658	JAFEWR000000000
48659	CP070535-CP070537
48736	JAFEWS000000000
48846	CP070538-CP070544
49141	JAFIQF000000000
49142	JAFEWT000000000
49583	JAFIQG000000000
49942	JAFEWU000000000
49969	CP070545-CP070549
50488	JAFEWV000000000
50821	CP070550-CP070553
50935	CP070554-CP070559
51069	CP070560-CP070564
51087	JAFIQH000000000
51238	JAFEWW000000000
51248	CP070565-CP070568
51483	JAFIQI000000000
51692	JAFEWX000000000
51835	JAFEWY000000000
51846	JAFEWZ000000000
52075	JAFEXA000000000
52260	CP070569-CP070571
52550	JAFEXB000000000
52808	CP070572-CP070575
52810	CP070576-CP070579
52812	JAFIQJ000000000
52813	CP070580-CP070586
53027	JAFEXC000000000
53083	CP070587-CP070593
53415	JAFIQK000000000
A4411	CP070594-CP070598
A9853	CP070599-CP070602
O141	JAFEXD000000000
