# Supplementary material for: Evidence of an epidemic spread of KPC-producing Enterobacterales in Czech hospitals
Source: Sci Rep. 2021 Aug 3;11:15732. doi: 10.1038/s41598-021-95285-z (PMC8333104; doi:10.1038/s41598-021-95285-z)
Supplement: Supplementary file 12 — Supplementary Information 12. [file 41598_2021_95285_MOESM12_ESM.xlsx]

## Sheet: Sheet1
Table S6: Czech participants of Working Group for Monitoring of Antibiotic Resistance:
Vaclava Adamkova	General University Hospital; Prague; CZ
Natasa Bartonikova	Bata’s Hospital; Zlin; CZ
Eva Jechova	Thomayer’s Hospital; Prague; CZ
Helena Jordakova	University Hospital Kralovske Vinohrady, Prague; CZ
Tamara Bergerova	Faculty of Medicine and University Hospital in Plzen, Charles University; Plzen; CZ
Daniela Fackova	Hospital in Liberec; Liberec; CZ
Vladimir Fibiger	Hospital in Ceska Lipa, Ceska Lipa
Pavla Novotna	Hospital in Tabor; Tabor; CZ
Eva Krejci	Institute for Public Health in Ostrava; Ostrava; CZ
Eva Chmelarova	Agel laboratories; Ostrava; CZ
Blanka Ochvatova	Spadia Lab; Ostrava
Katerina Laskafeldova	Agel laboratories; Novy Jicin; CZ
Marian Glasnak	Rudolf’s and Stefanie’s Hospital in Benesov; Benesov; CZ
Linda Drabkova	University Hospital in Brno; Brno; CZ
Vera Haskova	Institute of Public Health in Kolin; Horovice; CZ
Magdalena Hornikova	Hospital in Ceske Budejovice; Ceske Budejovice; CZ
Blanka Horova	Hospital in Bulovka; Prague; CZ
Jana Janeckova	Hospital in Litomysl; Litomysl; CZ
Petr Jezek	Hospital in Pribram; Pribram; CZ
Jan Kubele	Hospital Na Homolce; Prague; CZ
Milan Kolar	Faculty of Medicine and University Hospital, Palacky University; Olomouc; CZ
Miloslava Kocianova	SYNLAB; Prague; CZ
Ivana Kohnova	Hospital in Prostejov, Prostejov
Věra Kurkova	Hospital in Pisek, Pisek, CZ
Marian Mednansky	Hospital in Havlickuv Brod; CZ
Helena Nedvedova	Hospital in Klatovy; Klatovy; CZ
Otakar Nyc	Second Faculty of Medicine and University Hospital in Motol, Charles University; Prague; CZ
Marketa Skruzna	Institute for Clinical and Experimental Medicine; Prague; CZ
Marie Smolikova	Hospital in Jicin, Jicin
Jana Jurankova	Spadia Lab; Brno; CZ
Jan Pomykal	Hospital in Kolin; Kolin; CZ
Blanka Puchalkova	Hospital in Karlovy Vary; CZ
Miloslava Rumlerova	Hospital in Kladno; CZ
Lenka Ryskova	Faculty of Medicine and University Hospital in Hradec Kralove; Hradec Kralove; CZ
Eva Vitova	Hospital in Trutnov; Trutnov; CZ
Jan Tkadlec	Hospital in Vsetin; Vsetin; CZ
Helena Skacani	Hospital in Jihlava; Jihlava; CZ
Eva Simeckova	Hospital in Strakonice; Strakonice; CZ
Martina Sosikova	Hospital in Opava; Opava; CZ
Martina Curdova	Military Hospital; Praha; CZ
Lenka Dvorakova	Masaryk’s Hospital; Usti nad Labem; CZ
Renata Tejkalova	Faculty of Medicine and University Hospital of St. Anna, Masaryk’s Univerity; Brno; CZ
Ladislav Trojan	Hospital in Trebic; Trebic; CZ
Renata Holnova	Agel laboratories; Sternberk; CZ
Danuta Urbusova	Agel laboratories; Trinec
Jana Repiscakova	NsP; Uherské Hradiste; CZ
Renata Pribikova	Hospital in Litomerice, Litomerice
Lenka Semberova	Czech laboratory; Prague
Alena Steinerova	Citylab, Prague
Vlasta Storkova	Vidia-diagnostika, Prague
Lenka Vaskova	Spadia Lab; Prague
Eva Vesela	Hospital in Nachod; Nachod; CZ
Eva Zalabska	Hospital in Pardubice; Pardubice; CZ
Dana Zamazalova	Hospital in Nove Mesto Na Morave; Nove Mesto Na Morave; CZ
Robert Zaruba	Hospital in Most; Most; CZ
Katerina Zemlickova	Medila, Pardubice
